# Supplementary material for: Vaginal temperature as indicative of thermoregulatory response in Nellore heifers under different microclimatic conditions
Source: PLoS One. 2019 Oct 1;14(10):e0223190. doi: 10.1371/journal.pone.0223190 (PMC6772031; doi:10.1371/journal.pone.0223190)
Supplement: S1 Dataset — (XLSX) [file pone.0223190.s001.xlsx]

## Sheet: Vaginal and environment temp.
System	Block	Animal ID	Season	Hour	Vaginal temp	Air temp sun	Dew point temp sun	Black globe temp sun	Relative humidity sun	BGHI sun	Air temp shade	Dew point temp shade	Black globe temp shade	Relative humidity shafe	BGHI shade	Average air temp	Average dew point temp	Average black globe temp	Average relative humidity	Average BGHI
1	1	7329	1	1	38.5	20	17	20.45	82.9	68.07	12.5	10.2	12.6	86.3	57.772	16.25	13.6	16.525	84.6	62.921
1	1	7329	1	2	38.375	19.9	16.9	20.45	82.9	68.034	12.3	10.2	12.4	87.3	57.572	16.1	13.55	16.425	85.1	62.803
1	1	7329	1	3	38.375	19.9	16.9	20.6	82.9	68.184	11.9	9.9	12.2	87.9	57.264	15.9	13.4	16.4	85.4	62.724
1	1	7329	1	4	38.375	20.1	16.8	20.8	81.4	68.348	11.6	9.6	11.9	88	56.856	15.85	13.2	16.35	84.7	62.602
1	1	7329	1	5	38.125	20.1	16.7	20.8	81	68.312	11.7	9.6	12	87.3	56.956	15.9	13.15	16.4	84.15	62.634
1	1	7329	1	6	37.875	23.7	18.7	26.25	74	74.482	12.4	10.1	14.6	86.2	59.736	18.05	14.4	20.425	80.1	67.109
1	1	7329	1	7	37.875	24.9	20.1	27.25	74.8	75.986	14.4	11.4	16.45	82.5	62.054	19.65	15.75	21.85	78.65	69.02
1	1	7329	1	8	37.75	31.6	21.5	35.4	55.4	84.64	16.8	12.2	19.95	74.6	65.842	24.2	16.85	27.675	65	75.241
1	1	7329	1	9	37.875	28.1	20.1	29.55	62	78.286	18.8	12.2	19.55	65.9	65.442	23.45	16.15	24.55	63.95	71.864
1	1	7329	1	10	38.125	30.7	21.4	36.1	57.9	85.304	21.6	13.7	24.75	60.9	71.182	26.15	17.55	30.425	59.4	78.243
1	1	7329	1	11	38.375	28	20.3	30.25	63.1	79.058	23.3	13.9	24.75	55.6	71.254	25.65	17.1	27.5	59.35	75.156
1	1	7329	1	12	38.375	31.9	21	33.15	52.8	82.21	23.6	14.9	24.3	58.4	71.164	27.75	17.95	28.725	55.6	76.687
1	1	7329	1	13	38.5	31	20.1	32.75	52.5	81.486	24.3	15.3	25.35	57.5	72.358	27.65	17.7	29.05	55	76.922
1	1	7329	1	14	38.5	32.5	20.9	35.2	50.7	84.224	24.9	15.6	27.25	56.6	74.366	28.7	18.25	31.225	53.65	79.295
1	1	7329	1	15	38.625	30.7	19.6	32.35	51.8	80.906	23	15.7	24.85	63.6	72.002	26.85	17.65	28.6	57.7	76.454
1	1	7329	1	16	38.75	25.7	17.4	25.05	60.2	72.814	21	15.2	22.2	69.8	69.172	23.35	16.3	23.625	65	70.993
1	1	7329	1	17	38.75	21.8	15.5	21.35	67.6	68.43	19.2	14.1	20.65	72.4	67.226	20.5	14.8	21	70	67.828
1	1	7329	1	18	38.75	19.1	14.2	19.1	73.7	65.712	18.4	13.4	19.8	72.7	66.124	18.75	13.8	19.45	73.2	65.918
1	1	7329	1	19	38.625	18.9	14.4	19.5	75.6	66.184	18	13.4	18.85	74.5	65.174	18.45	13.9	19.175	75.05	65.679
1	1	7329	1	20	38.625	18.9	14.7	19.35	76.8	66.142	17.9	13.4	18.8	75.1	65.124	18.4	14.05	19.075	75.95	65.633
1	1	7329	1	21	38.75	19	15	19.45	77.7	66.35	17.9	13.1	18.85	73.9	65.066	18.45	14.05	19.15	75.8	65.708
1	1	7329	1	22	38.625	19.2	15.3	19.75	78.3	66.758	17.6	13.3	18.55	76.2	64.838	18.4	14.3	19.15	77.25	65.798
1	1	7329	1	23	38.5	18.8	15.1	19.6	79.1	66.536	17.5	13.3	18	76.7	64.288	18.15	14.2	18.8	77.9	65.412
1	1	7329	1	24	38.5	18.7	15.1	19.65	79.9	66.586	17	13.3	17.45	79	63.738	17.85	14.2	18.55	79.45	65.162
1	1	7329	1	1	38.5	20	16.2	20.65	79.1	67.982	16.5	13.2	16.9	81.2	63.152	18.25	14.7	18.775	80.15	65.567
1	1	7329	1	2	38.5	19.3	15.7	20	80.1	67.152	16.1	13.1	16.6	82.9	62.816	17.7	14.4	18.3	81.5	64.984
1	1	7329	1	3	38.375	19.3	15.8	19.9	80.2	67.088	15.7	13.2	16.4	85.1	62.652	17.5	14.5	18.15	82.65	64.87
1	1	7329	1	4	38.125	20.7	17	22	79.4	69.62	15.7	13.3	15.7	85.9	61.988	18.2	15.15	18.85	82.65	65.804
1	1	7329	1	5	38.125	19.8	17.7	21.6	87.7	69.472	15.9	13.3	16.6	85	62.888	17.85	15.5	19.1	86.35	66.18
1	1	7329	1	6	38	20.1	18	21.2	88.2	69.18	17	14	17.05	82.5	63.59	18.55	16	19.125	85.35	66.385
1	1	7329	1	7	37.75	20.2	18.4	21.5	89.5	69.624	19.2	15	19.4	77.1	66.3	19.7	16.7	20.45	83.3	67.962
1	1	7329	1	8	37.75	21	19.4	22.8	90.8	71.284	21.5	16.2	22.1	72.2	69.432	21.25	17.8	22.45	81.5	70.358
1	1	7329	1	9	37.75	21.6	19.7	23.2	89.1	71.792	23.8	17.3	24.1	67	71.828	22.7	18.5	23.65	78.05	71.81
1	1	7329	1	10	37.875	25.2	23.7	29.75	91.8	79.782	26.6	17.9	29.15	58.9	77.094	25.9	20.8	29.45	75.35	78.438
1	1	7329	1	11	38	25	22.6	27.1	86.6	76.736	25.7	17.9	26.55	62.5	74.494	25.35	20.25	26.825	74.55	75.615
1	1	7329	1	12	38	27.1	24.7	31.1	87.1	81.492	28.6	17.8	31.45	52.3	79.358	27.85	21.25	31.275	69.7	80.425
1	1	7329	1	13	38.25	29.3	24.9	33.35	77.4	83.814	28.5	16.6	31.65	48.8	79.126	28.9	20.75	32.5	63.1	81.47
1	1	7329	1	14	38.5	30.2	25.1	32.25	74.5	82.786	28.2	15.6	32.8	46.6	79.916	29.2	20.35	32.525	60.55	81.351
1	1	7329	1	15	38.5	26.9	22.2	28.45	75.9	77.942	26.9	15.3	28.85	49.1	75.858	26.9	18.75	28.65	62.5	76.9
1	1	7329	1	16	38.625	23.3	19.7	24.15	80.3	72.742	23.5	14.9	23.65	58.6	70.514	23.4	17.3	23.9	69.45	71.628
1	1	7329	1	17	38.75	21.4	18.7	22.35	85.1	70.582	20	14.4	20.05	70.5	66.734	20.7	16.55	21.2	77.8	68.658
1	1	7329	1	18	38.75	21.3	18.5	22.45	84.6	70.61	20.4	14.3	20.7	68.2	67.348	20.85	16.4	21.575	76.4	68.979
1	1	7329	1	19	38.75	20.7	18.2	21.7	85.8	69.752	19.8	14.6	19.85	72.2	66.606	20.25	16.4	20.775	79	68.179
1	1	7329	1	20	38.75	20.4	17.9	21.4	85.8	69.344	20.2	15.4	20.3	74	67.344	20.3	16.65	20.85	79.9	68.344
1	1	7329	1	21	38.75	20	17.7	20.95	86.8	68.822	20.4	16	20.5	75.9	67.76	20.2	16.85	20.725	81.35	68.291
1	1	7329	1	22	38.75	20.2	17.8	21.25	86.5	69.158	20.7	16	20.9	74.5	68.16	20.45	16.9	21.075	80.5	68.659
1	1	7329	1	23	38.625	20.2	17.9	21.35	86.7	69.294	20.2	15.8	20.35	76	67.538	20.2	16.85	20.85	81.35	68.416
1	1	7329	1	24	38.5	19.9	17.7	20.95	87.4	68.822	19.9	15.5	20.15	76.2	67.23	19.9	16.6	20.55	81.8	68.026
1	1	7329	1	1	38.375	19.7	17.6	20.45	87.7	68.286	19.7	15.5	19.85	77	66.93	19.7	16.55	20.15	82.35	67.608
1	1	7329	1	2	38.25	20.1	18.2	21.5	89	69.552	17.7	14.7	18.35	83.1	65.142	18.9	16.45	19.925	86.05	67.347
1	1	7329	1	3	38.375	20.3	18.2	21.25	88	69.302	17.7	14.9	18	83.9	64.864	19	16.55	19.625	85.95	67.083
1	1	7329	1	4	38.25	20.4	18.3	21.6	88.3	69.688	17.9	15	18.35	83.4	65.25	19.15	16.65	19.975	85.85	67.469
1	1	7329	1	5	38.125	19.9	17.8	20.75	88	68.658	18.2	15.3	18.2	83.6	65.208	19.05	16.55	19.475	85.8	66.933
1	1	7329	1	6	38.125	23.4	21.3	26.55	88.5	75.718	18.7	15.5	20.9	82.1	67.98	21.05	18.4	23.725	85.3	71.849
1	1	7329	1	7	37.875	27.7	25.1	32.35	86.3	82.886	19.9	16.6	23.7	81.4	71.176	23.8	20.85	28.025	83.85	77.031
1	1	7329	1	8	37.875	27.3	23	29.35	77.7	79.13	22.9	17.6	24.35	72.2	72.186	25.1	20.3	26.85	74.95	75.658
1	1	7329	1	9	38.125	30.7	24.6	35.7	70.3	86.056	24.8	17.8	28.15	65.3	76.058	27.75	21.2	31.925	67.8	81.057
1	1	7329	1	10	38.125	32.3	22.2	36.85	55.5	86.342	26.4	18.1	29.25	60.6	77.266	29.35	20.15	33.05	58.05	81.804
1	1	7329	1	11	38	32.7	21.3	37.15	51.3	86.318	27.5	18.6	28.9	58.6	77.096	30.1	19.95	33.025	54.95	81.707
1	1	7329	1	12	38	33.2	20.6	35.75	47.8	84.666	27.9	18.3	28.15	56.2	76.238	30.55	19.45	31.95	52	80.452
1	1	7329	1	13	38.125	34.5	20.8	36.4	45.1	85.388	26.8	18.1	28.35	59.3	76.366	30.65	19.45	32.375	52.2	80.877
1	1	7329	1	14	38.25	33.6	19.7	34.95	44.2	83.542	24.9	18.1	26.15	66.2	74.166	29.25	18.9	30.55	55.2	78.854
1	1	7329	1	15	38.375	31	19	31.8	49.1	80.14	23.3	18	24.15	72.5	72.13	27.15	18.5	27.975	60.8	76.135
1	1	7329	1	16	38.625	27.2	17.6	27.4	55.8	75.236	24.8	17.8	25.25	65.4	73.158	26	17.7	26.325	60.6	74.197
1	1	7329	1	17	38.625	24.9	17	24.65	61.9	72.27	24.5	17.3	25.25	64.4	72.978	24.7	17.15	24.95	63.15	72.624
1	1	7329	1	18	38.75	24.3	17.2	24.55	64.7	72.242	24	16.8	24.35	64.5	71.898	24.15	17	24.45	64.6	72.07
1	1	7329	1	19	38.625	23.9	17.3	24.25	67	71.978	23.6	16.5	23.7	64.6	71.14	23.75	16.9	23.975	65.8	71.559
1	1	7329	1	20	38.625	22.7	16.9	23.25	70.2	70.834	23.3	16.3	23.35	64.9	70.718	23	16.6	23.3	67.55	70.776
1	1	7329	1	21	38.625	22.6	17	23.15	71.1	70.77	23	16.1	23.1	65.2	70.396	22.8	16.55	23.125	68.15	70.583
1	1	7329	1	22	38.625	22.7	17.3	23.4	71.7	71.128	22.7	15.9	22.75	65.5	69.974	22.7	16.6	23.075	68.6	70.551
1	1	7329	1	23	38.375	23.7	17.8	24.6	69.9	72.508	22.5	15.8	22.8	65.9	69.988	23.1	16.8	23.7	67.9	71.248
1	1	7329	1	24	38.25	23.9	17.9	24.85	69.5	72.794	22.3	15.6	22.5	66.2	69.616	23.1	16.75	23.675	67.85	71.205
1	1	7329	1	1	38.25	23.8	17.9	24.3	69.9	72.244	22.1	15.4	22.1	66.2	69.144	22.95	16.65	23.2	68.05	70.694
1	1	7329	1	2	38.25	23.7	17.9	24.7	70.3	72.644	21.9	15.3	21.95	66.2	68.958	22.8	16.6	23.325	68.25	70.801
1	1	7329	1	3	38.25	24.1	18.1	25	69.4	73.016	21.7	15.1	21.85	66.4	68.786	22.9	16.6	23.425	67.9	70.901
1	1	7329	1	4	38	23.2	17.6	23.65	71.1	71.486	21.6	15.1	21.85	66.6	68.786	22.4	16.35	22.75	68.85	70.136
1	1	7329	1	5	37.875	21.9	16.9	22.15	73.5	69.734	21.4	14.9	21.95	66.7	68.814	21.65	15.9	22.05	70.1	69.274
1	1	7329	1	6	37.875	26.2	19.1	28.7	65.1	77.076	21.3	14.8	23.3	66.8	70.128	23.75	16.95	26	65.95	73.602
1	1	7329	1	7	37.75	30.5	20	34.2	53.6	82.9	21.3	14.9	24.8	67	71.664	25.9	17.45	29.5	60.3	77.282
1	1	7329	1	8	37.5	31.2	19.7	33.5	50.8	82.092	21.4	15	23.5	67.1	70.4	26.3	17.35	28.5	58.95	76.246
1	1	7329	1	9	37.625	32.3	20.5	34.6	50.1	83.48	21.5	15.1	23.25	67.1	70.186	26.9	17.8	28.925	58.6	76.833
1	1	7329	1	10	37.625	32.8	20.7	35.85	49.1	84.802	21.6	15.2	22.5	67.3	69.472	27.2	17.95	29.175	58.2	77.137
1	1	7329	1	11	37.75	33.9	20.7	37	46.2	85.952	21.9	15.6	23.1	67.6	70.216	27.9	18.15	30.05	56.9	78.084
1	1	7329	1	12	38.125	33	20.2	34.35	47.2	83.122	22.2	15.9	22.4	67.7	69.624	27.6	18.05	28.375	57.45	76.373
1	1	7329	1	13	38.375	34.4	20.8	36	45.2	84.988	22.5	16.2	23.85	67.8	71.182	28.45	18.5	29.925	56.5	78.085
1	1	7329	1	14	38.5	33	20.1	35.25	47	83.986	22.8	16.5	24.15	67.8	71.59	27.9	18.3	29.7	57.4	77.788
1	1	7329	1	15	38.25	32.2	20	33.6	48.9	82.3	23	16.6	24.4	67.6	71.876	27.6	18.3	29	58.25	77.088
1	1	7329	1	16	38.625	28	18.4	28.2	56.2	76.324	23	16.6	23.45	67.4	70.926	25.5	17.5	25.825	61.8	73.625
1	1	7329	1	17	38.75	25.1	17.6	25	63.2	72.836	23	16.5	23.75	67.2	71.19	24.05	17.05	24.375	65.2	72.013
1	1	7329	1	18	38.5	23.6	17.1	23.6	67	71.256	22.9	16.4	23.4	67	70.804	23.25	16.75	23.5	67	71.03
1	1	7329	1	19	38.5	22.6	16.7	23	69.4	70.512	22.7	16.1	22.95	66.7	70.246	22.65	16.4	22.975	68.05	70.379
1	1	7329	1	20	38.625	22.5	17	23.2	71.5	70.82	22.4	15.8	22.65	66.5	69.838	22.45	16.4	22.925	69	70.329
1	1	7329	1	21	38.625	22.5	17.5	23.05	73.5	70.85	22.3	15.7	22.5	66.5	69.652	22.4	16.6	22.775	70	70.251
1	1	7329	1	22	38.375	23	17.9	23.7	73.4	71.644	22	15.4	22.05	66.4	69.094	22.5	16.65	22.875	69.9	70.369
1	1	7329	1	23	38.25	22.6	17.6	22.8	73.7	70.636	21.9	15.3	22.3	66.4	69.308	22.25	16.45	22.55	70.05	69.972
1	1	7329	1	24	38	21	16.4	20.7	75.1	68.104	21.8	15.2	22.85	66.3	69.822	21.4	15.8	21.775	70.7	68.963
1	1	7329	1	1	38.125	21.1	16.6	21.25	75.5	68.726	21.6	14.9	22.2	65.8	69.064	21.35	15.75	21.725	70.65	68.895
1	1	7329	1	2	38.125	19.4	15.6	19.75	79	66.866	21.5	14.7	22.25	65.5	69.042	20.45	15.15	21	72.25	67.954
1	1	7329	1	3	37.875	20.7	16.7	21.5	77.9	69.012	21.3	14.4	21.65	64.9	68.334	21	15.55	21.575	71.4	68.673
1	1	7329	1	4	37.875	21.6	17.2	22.5	76.4	70.192	21.2	14.3	21.6	64.8	68.248	21.4	15.75	22.05	70.6	69.22
1	1	7329	1	5	37.75	20.9	16.3	21.25	75.1	68.618	21.1	14.2	21.7	64.9	68.312	21	15.25	21.475	70	68.465
1	1	7329	1	6	37.625	23.5	17.8	25.8	70.6	73.708	20.9	14	21.65	65	68.19	22.2	15.9	23.725	67.8	70.949
1	1	7329	1	7	37.25	27.5	19.3	30.35	61.2	78.798	20.9	14.1	22.75	65.1	69.326	24.2	16.7	26.55	63.15	74.062
1	1	7329	1	8	37.375	28.9	19.5	31	57.1	79.52	21	14.2	22.1	65.3	68.712	24.95	16.85	26.55	61.2	74.116
1	1	7329	1	9	37.625	32.4	20.6	34.1	50.1	83.016	21.2	14.5	22.4	65.7	69.12	26.8	17.55	28.25	57.9	76.068
1	1	7329	1	10	37.625	34	20.8	37.15	46.4	86.138	21.4	14.8	22.45	66.3	69.278	27.7	17.8	29.8	56.35	77.708
1	1	7329	1	11	37.75	35.2	21.8	39.2	46.2	88.548	21.8	15.3	23.55	66.7	70.558	28.5	18.55	31.375	56.45	79.553
1	1	7329	1	12	38	34.3	20.9	36.4	45.8	85.424	22.1	15.6	22.35	66.9	69.466	28.2	18.25	29.375	56.35	77.445
1	1	7329	1	13	37.875	32.2	20.2	33.65	49.5	82.422	22.4	15.9	22.55	67	69.774	27.3	18.05	28.1	58.25	76.098
1	1	7329	1	14	38	31.2	20.1	33	51.9	81.736	22.7	16.2	23.2	67	70.532	26.95	18.15	28.1	59.45	76.134
1	1	7329	1	15	38.375	29	19.5	29.85	56.7	78.37	23	16.5	23.15	66.9	70.59	26	18	26.5	61.8	74.48
1	1	7329	1	16	38.5	25.8	18.2	25.9	63.3	73.952	23.2	16.6	24.05	66.8	71.526	24.5	17.4	24.975	65.05	72.739
1	1	7329	1	17	38.5	24.8	18.1	25.35	66.6	73.366	23.1	16.5	23.7	66.6	71.14	23.95	17.3	24.525	66.6	72.253
1	1	7329	1	18	38.5	23.1	17.5	23.55	71.2	71.35	23	16.4	23.8	66.5	71.204	23.05	16.95	23.675	68.85	71.277
1	1	7329	1	19	38.375	23.5	18.5	24.45	73.7	72.61	22.7	16.1	22.8	66.4	70.096	23.1	17.3	23.625	70.05	71.353
1	1	7329	1	20	38.375	22	17.8	22	77.1	69.908	22.6	16	23.7	66.4	70.96	22.3	16.9	22.85	71.75	70.434
1	1	7329	1	21	38.375	20.6	17.1	21	80.6	68.656	22.5	15.9	23.2	66.5	70.424	21.55	16.5	22.1	73.55	69.54
1	1	7329	1	22	38.25	20.5	17.3	21.3	82.1	69.028	22.3	15.7	22.5	66.5	69.652	21.4	16.5	21.9	74.3	69.34
1	1	7329	1	23	38.25	20.5	17.4	21.4	82.9	69.164	22.2	15.6	22.25	66.5	69.366	21.35	16.5	21.825	74.7	69.265
1	1	7329	1	24	38.25	20.7	17.7	21.6	83.3	69.472	22.1	15.5	22.35	66.5	69.43	21.4	16.6	21.975	74.9	69.451
1	1	7329	1	1	38	20.4	17.7	21.15	84.9	69.022	22	15.4	22.4	66.5	69.444	21.2	16.55	21.775	75.7	69.233
1	1	7329	1	2	37.875	20.3	17.7	21.05	85.1	68.922	21.9	15.3	22.2	66.5	69.208	21.1	16.5	21.625	75.8	69.065
1	1	7329	1	3	38	20.2	17.8	20.95	86.1	68.858	21.8	15.2	22.05	66.5	69.022	21	16.5	21.5	76.3	68.94
1	1	7329	1	4	37.875	20.2	17.8	21.15	86.5	69.058	21.8	15.3	21.8	66.6	68.808	21	16.55	21.475	76.55	68.933
1	1	7329	1	5	37.625	20	17.5	20.45	85.7	68.25	21.7	15.2	22.3	66.7	69.272	20.85	16.35	21.375	76.2	68.761
1	1	7329	1	6	37.75	19.3	17.4	20.2	89	67.964	21.6	15.1	21.8	66.8	68.736	20.45	16.25	21	77.9	68.35
1	1	7329	1	7	37.375	23.9	22.1	27.2	90.1	76.656	21.7	15.6	23.6	68.6	70.716	22.8	18.85	25.4	79.35	73.686
1	1	7329	1	8	37.375	28.6	25.5	32.45	83.5	83.13	22	15.8	24.4	68.2	71.588	25.3	20.65	28.425	75.85	77.359
1	1	7329	1	9	37.375	27.5	24.5	29.95	84.1	80.27	22.2	16	23.4	68.2	70.66	24.85	20.25	26.675	76.15	75.465
1	1	7329	1	10	37.375	23.2	20.7	25.15	86.2	74.102	22.7	16.5	23.5	68.2	70.94	22.95	18.6	24.325	77.2	72.521
1	1	7329	1	11	37.625	22	19.3	23.6	84.9	72.048	23	16.7	23.6	68	71.112	22.5	18	23.6	76.45	71.58
1	1	7329	1	12	38	20.5	18	21.4	85.7	69.38	23.5	17.2	23.7	67.8	71.392	22	17.6	22.55	76.75	70.386
1	1	7329	1	13	38	20.3	18.2	21.55	88.1	69.602	23.8	17.4	23.9	67.5	71.664	22.05	17.8	22.725	77.8	70.633
1	1	7329	1	14	38.125	20.6	18.4	21.7	87.4	69.824	24.6	18	24.85	66.9	72.83	22.6	18.2	23.275	77.15	71.327
1	1	7329	1	15	38.25	20.2	18	21.3	87.6	69.28	25	18.3	25.1	66.5	73.188	22.6	18.15	23.2	77.05	71.234
1	1	7329	1	16	38.5	19.2	17.1	19.9	88.2	67.556	24.9	18.2	25.35	66.6	73.402	22.05	17.65	22.625	77.4	70.479
1	1	7329	1	17	38.875	18.7	16.8	19.55	88.8	67.098	24.5	17.9	24.85	67.1	72.794	21.6	17.35	22.2	77.95	69.946
1	1	7329	1	18	38.75	18.6	16.7	19.4	88.8	66.912	24.1	17.7	24.5	67.6	72.372	21.35	17.2	21.95	78.2	69.642
1	1	7329	1	19	38.75	18.2	16.3	18.95	89	66.318	23.9	17.6	24.35	67.9	72.186	21.05	16.95	21.65	78.45	69.252
1	1	7329	1	20	38.75	18.4	16.5	19.4	89.2	66.84	23.6	17.3	23.7	68	71.428	21	16.9	21.55	78.6	69.134
1	1	7329	1	21	38.625	18	16.2	18.9	89.4	66.232	23.5	17.2	23.95	68.1	71.642	20.75	16.7	21.425	78.75	68.937
1	1	7329	1	22	38.625	18.1	16.3	19.1	89.6	66.468	23.3	17	23.55	68	71.17	20.7	16.65	21.325	78.8	68.819
1	1	7329	1	23	38.5	18.8	16.9	19.95	88.9	67.534	23.2	16.9	23.4	67.9	70.984	21	16.9	21.675	78.4	69.259
1	1	7329	1	24	38.25	18.9	17	20.1	89	67.72	23.1	16.8	23.25	67.7	70.798	21	16.9	21.675	78.35	69.259
1	1	7329	1	1	.	18.8	16.4	20	86.5	67.404	23	16.6	23	67.5	70.476	20.9	16.5	21.5	77	68.94
1	1	7329	1	2	.	19.7	16.7	21.05	83.2	68.562	22.9	16.5	23.15	67.3	70.59	21.3	16.6	22.1	75.25	69.576
1	1	7329	1	3	.	18.3	15.9	18.85	86.1	66.074	22.8	16.3	23.25	67.1	70.618	20.55	16.1	21.05	76.6	68.346
1	1	7329	1	4	.	18	15.7	19.05	86.8	66.202	22.7	16.2	22.9	67	70.232	20.35	15.95	20.975	76.9	68.217
1	1	7329	1	5	.	18.3	15.8	19.2	85.7	66.388	22.7	16.2	22.8	66.9	70.132	20.5	16	21	76.3	68.26
1	1	7329	1	6	.	19.9	17.3	21.35	85.1	69.078	22.6	16.1	22.95	66.8	70.246	21.25	16.7	22.15	75.95	69.662
1	1	7329	1	7	.	22.2	18.3	24.05	78.9	72.138	23	16.3	23.75	66.1	71.118	22.6	17.3	23.9	72.5	71.628
1	1	7329	1	8	.	29.3	21.3	33.8	62.2	82.968	23.4	16.5	27	65.5	74.44	26.35	18.9	30.4	63.85	78.704
1	1	7329	1	9	.	28.9	20.8	31.55	61.7	80.538	24.5	17.2	26.85	64.1	74.542	26.7	19	29.2	62.9	77.54
1	1	7329	1	10	.	32.9	22.2	37.25	53.7	86.742	25.4	17.7	28.65	62.8	76.522	29.15	19.95	32.95	58.25	81.632
1	1	7329	1	11	.	32	21.7	36.1	54.7	85.412	25.5	17.9	27.4	62.9	75.344	28.75	19.8	31.75	58.8	80.378
1	1	7329	1	12	.	32.5	22.4	36.2	55.5	85.764	24.3	15.5	25.95	58.3	73.03	28.4	18.95	31.075	56.9	79.397
1	1	7329	1	13	.	32.5	22.8	37.05	56.9	86.758	26.1	15.9	28.7	53.5	75.924	29.3	19.35	32.875	55.2	81.341
1	1	7329	1	14	.	30.5	21.8	32.8	60	82.148	28.7	17.8	29.95	52	77.858	29.6	19.8	31.375	56	80.003
1	1	7329	1	15	.	27	20.1	28.4	66	77.136	30.2	14.3	30.4	38.2	77.048	28.6	17.2	29.4	52.1	77.092
1	1	7329	1	16	.	24.1	18.8	24.85	72.5	73.118	24.8	14.1	25.25	51.6	71.826	24.45	16.45	25.05	62.05	72.472
1	1	7329	1	17	.	22.3	18.1	22.65	77.4	70.666	20.7	14.1	21.8	66.1	68.376	21.5	16.1	22.225	71.75	69.521
1	1	7329	1	18	.	21.5	18.1	22.1	81	70.116	19.6	13.6	20.2	68.4	66.596	20.55	15.85	21.15	74.7	68.356
1	1	7329	1	19	.	21.5	18.4	22.35	82.6	70.474	19.7	12.5	20.1	63.3	66.1	20.6	15.45	21.225	72.95	68.287
1	1	7329	1	20	.	21.1	18.4	21.75	84.8	69.874	22.1	14	22.65	60.1	69.19	21.6	16.2	22.2	72.45	69.532
1	1	7329	1	21	.	21.3	18.8	22.45	86.2	70.718	21.3	13.9	21.45	62.8	67.954	21.3	16.35	21.95	74.5	69.336
1	1	7329	1	22	.	21.4	19	22.3	86.4	70.64	20.9	14	21.15	64.9	67.69	21.15	16.5	21.725	75.65	69.165
1	1	7329	1	23	.	20.8	18.4	21.45	86.6	69.574	20.8	14	21.3	65.2	67.84	20.8	16.2	21.375	75.9	68.707
1	1	7329	1	24	.	20.7	18.4	21.45	86.9	69.574	20.4	13.7	20.8	65.6	67.232	20.55	16.05	21.125	76.25	68.403
1	1	7329	1	1	.	20.3	18.1	21.1	87.5	69.116	19.6	13.3	19.95	67.4	66.238	19.95	15.7	20.525	77.45	67.677
1	1	7329	1	2	.	20.1	17.9	20.9	87.6	68.844	19.4	13	19.85	66.5	66.03	19.75	15.45	20.375	77.05	67.437
1	1	7329	1	3	.	19.9	17.8	21	88	68.908	19.6	12.7	19.65	64.6	65.722	19.75	15.25	20.325	76.3	67.315
1	1	7329	1	4	.	19.4	17.2	20.1	87.5	67.792	19.7	12.6	20.15	63.7	66.186	19.55	14.9	20.125	75.6	66.989
1	1	7329	1	5	.	19.2	17.1	19.95	87.9	67.606	19.7	12.3	20.05	62.7	65.978	19.45	14.7	20	75.3	66.792
1	1	7329	1	6	.	19.7	17.8	20.9	88.9	68.808	20.4	12.6	20.5	61.1	66.536	20.05	15.2	20.7	75	67.672
1	1	7329	1	7	.	28.5	23.1	33.6	73	83.416	23.5	13.9	29	54.9	75.504	26	18.5	31.3	63.95	79.46
1	1	7329	1	8	.	32.5	22.1	36.7	54.7	86.156	26.2	15	30.05	50.4	76.95	29.35	18.55	33.375	52.55	81.553
1	1	7329	1	9	.	33.9	21.7	37.55	49.2	86.862	30.1	16.7	33.3	44.7	80.812	32	19.2	35.425	46.95	83.837
1	1	7329	1	10	.	34.8	22.4	38.15	48.8	87.714	34.5	18.7	38.8	39.5	87.032	34.65	20.55	38.475	44.15	87.373
1	1	7329	1	11	.	34	20.4	35.6	45.1	84.444	36.5	18.6	38.05	35.3	86.246	35.25	19.5	36.825	40.2	85.345
1	1	7329	1	12	.	33.3	19	32.6	43.2	80.94	33.1	17	34.4	38.4	82.02	33.2	18	33.5	40.8	81.48
1	1	7329	1	13	.	33.8	19.7	34.9	43.9	83.492	32.5	15.7	35.1	36.7	82.252	33.15	17.7	35	40.3	82.872
1	1	7329	1	14	.	27.6	17.7	27.95	55.1	75.822	32.7	15.1	32.8	34.9	79.736	30.15	16.4	30.375	45	77.779
1	1	7329	1	15	.	28.3	19.4	29.65	58.6	78.134	28.9	16.3	29.55	46.7	76.918	28.6	17.85	29.6	52.65	77.526
1	1	7329	1	16	.	23.4	18.3	22.95	73.1	71.038	25.8	15.3	27.4	52.5	74.408	24.6	16.8	25.175	62.8	72.723
1	1	7329	1	17	.	21.8	17.7	21.85	77.7	69.722	22.6	15.4	23.6	63.9	70.644	22.2	16.55	22.725	70.8	70.183
1	1	7329	1	18	.	20.6	17	20.95	80.2	68.57	23.9	14.5	24.65	55.7	71.37	22.25	15.75	22.8	67.95	69.97
1	1	7329	1	19	.	20.8	17.6	21.65	82.2	69.486	23.6	14.1	24.15	55.5	70.726	22.2	15.85	22.9	68.85	70.106
1	1	7329	1	20	.	21.6	18.7	22.4	83.9	70.632	24	14.2	24.4	54.4	71.012	22.8	16.45	23.4	69.15	70.822
1	1	7329	1	21	.	21.3	18.5	21.95	84.4	70.11	23.7	14.2	24.2	55.4	70.812	22.5	16.35	23.075	69.9	70.461
1	1	7329	1	22	.	20.9	18.1	21.5	84.5	69.516	23.6	14	24.05	54.9	70.59	22.25	16.05	22.775	69.7	70.053
1	1	7329	1	23	.	20.9	17.6	21.65	81.9	69.486	22.8	13.4	23	55.5	69.324	21.85	15.5	22.325	68.7	69.405
1	1	7329	1	24	.	20.9	17.3	21.55	80	69.278	22.1	13.1	22.35	56.9	68.566	21.5	15.2	21.95	68.45	68.922
1	1	7329	1	1	.	20.5	16.7	21.15	79.1	68.662	21.9	13.1	22.2	57.6	68.416	21.2	14.9	21.675	68.35	68.539
1	1	7329	1	2	.	20.8	16.4	21.6	76.2	69.004	22	13	22.1	56.9	68.28	21.4	14.7	21.85	66.55	68.642
1	1	7329	1	3	.	20.2	15.9	20.75	76.7	67.974	21.6	12.9	21.6	57.9	67.744	20.9	14.4	21.175	67.3	67.859
1	1	7329	1	4	.	19.7	15.6	20.25	77.5	67.366	21.5	12.7	21.5	57.3	67.572	20.6	14.15	20.875	67.4	67.469
1	1	7329	1	5	.	19.9	15.4	20.55	75.7	67.594	21.3	12.5	21.5	57.5	67.5	20.6	13.95	21.025	66.6	67.547
1	1	7329	1	6	.	24.5	18.1	27.95	67.8	75.966	21.7	12.8	24.45	57.1	70.558	23.1	15.45	26.2	62.45	73.262
1	1	7329	1	7	.	30.7	20.8	35.7	55.7	84.688	23	13.5	28.25	55.1	74.61	26.85	17.15	31.975	55.4	79.649
1	1	7329	1	8	.	32.7	20.8	36.75	49.9	85.738	25	14.3	28.5	51.7	75.148	28.85	17.55	32.625	50.8	80.443
1	1	7329	1	9	.	32.8	19.5	35.9	45.7	84.42	27.4	15.3	30.4	47.7	77.408	30.1	17.4	33.15	46.7	80.914
1	1	7329	1	10	.	32.6	18.3	35.2	42.8	83.288	29.1	15.9	31.7	44.9	78.924	30.85	17.1	33.45	43.85	81.106
1	1	7329	1	11	.	33	18.4	35.4	42.3	83.524	33.9	17.5	35.4	38	83.2	33.45	17.95	35.4	40.15	83.362
1	1	7329	1	12	.	33.8	18.4	34.9	40.4	83.024	33	16.6	34.45	37.7	81.926	33.4	17.5	34.675	39.05	82.475
1	1	7329	1	13	.	34.7	18.7	35.4	39.2	83.632	32.3	16.8	34.15	39.6	81.698	33.5	17.75	34.775	39.4	82.665
1	1	7329	1	14	.	34.2	18	34.85	38.4	82.83	32.1	16.3	35.4	39	82.768	33.15	17.15	35.125	38.7	82.799
1	1	7329	1	15	.	32.4	17.2	33.65	40.4	81.342	29.7	15.1	32.45	41.4	79.386	31.05	16.15	33.05	40.9	80.364
1	1	7329	1	16	.	25.5	14.1	24.4	49.6	70.976	27.2	15.6	28.3	49.2	75.416	26.35	14.85	26.35	49.4	73.196
1	1	7329	1	17	.	20.2	12.8	19.85	62.6	65.958	25.6	14.6	27.3	50.9	74.056	22.9	13.7	23.575	56.75	70.007
1	1	7329	1	18	.	20.4	13	20.9	62.5	67.08	24	13.9	24.2	53.5	70.704	22.2	13.45	22.55	58	68.892
1	1	7329	1	19	.	21.5	14.4	22.6	64.1	69.284	23.3	13.4	23.45	53.8	69.774	22.4	13.9	23.025	58.95	69.529
1	1	7329	1	20	.	21.9	14.5	22.45	63.1	69.17	22.6	13.2	22.95	55.7	69.202	22.25	13.85	22.7	59.4	69.186
1	1	7329	1	21	.	19.7	13	18.9	65.3	65.08	22.4	13.2	23.8	56.1	70.052	21.05	13.1	21.35	60.7	67.566
1	1	7329	1	22	.	20.8	13.6	21.55	63.6	67.946	22.1	13.3	23	57.5	69.288	21.45	13.45	22.275	60.55	68.617
1	1	7329	1	23	.	21	13.5	21.5	62.5	67.86	21.6	13	21.75	58.2	67.93	21.3	13.25	21.625	60.35	67.895
1	1	7329	1	24	.	20.9	13.4	21.4	62.3	67.724	21.2	12.7	21.35	58.7	67.422	21.05	13.05	21.375	60.5	67.573
1	1	7329	1	1	.	19.9	12.9	20.45	64.1	66.594	21.3	12.7	21.55	58.2	67.622	20.6	12.8	21	61.15	67.108
1	1	7329	1	2	.	20.3	12.9	20.8	62.6	66.944	20.7	12.4	20.8	59.3	66.764	20.5	12.65	20.8	60.95	66.854
1	1	7329	1	3	.	20.1	12.7	20.55	62.5	66.622	20.4	12.2	20.45	59.6	66.342	20.25	12.45	20.5	61.05	66.482
1	1	7329	1	4	.	18.7	11.9	18.8	64.9	64.584	20.1	12.2	20.35	60.6	66.242	19.4	12.05	19.575	62.75	65.413
1	1	7329	1	5	.	17.2	11.1	16.35	67.4	61.846	19.9	12.1	21.5	61.1	67.356	18.55	11.6	18.925	64.25	64.601
1	1	7329	1	6	.	24.8	15.7	29.4	57.3	76.552	21.2	12.5	25.05	57.9	71.05	23	14.1	27.225	57.6	73.801
1	1	7329	1	7	.	30.9	18.3	35.9	47.1	83.988	24.3	13.7	29.5	51.9	75.932	27.6	16	32.7	49.5	79.96
1	1	7329	1	8	.	32.3	17.4	35.4	41.1	83.164	28	14.2	31.35	43.1	77.962	30.15	15.8	33.375	42.1	80.563
1	1	7329	1	9	.	32.7	16.2	35.3	37.4	82.632	31.1	14.2	33.25	35.9	79.862	31.9	15.2	34.275	36.65	81.247
1	1	7329	1	10	.	32.7	15.6	35.2	36	82.316	33.8	15.6	35.85	33.8	82.966	33.25	15.6	35.525	34.9	82.641
1	1	7329	1	11	.	32.8	15.4	35.05	35.2	82.094	35	15.4	35.35	31.3	82.394	33.9	15.4	35.2	33.25	82.244
1	1	7329	1	12	.	33.4	15.9	35.1	35.3	82.324	33	14.8	33.85	33.5	80.678	33.2	15.35	34.475	34.4	81.501
1	1	7329	1	13	.	33.9	15.7	34.7	33.9	81.852	31.6	14.2	33	35	79.612	32.75	14.95	33.85	34.45	80.732
1	1	7329	1	14	.	33.7	15.3	34.6	33.4	81.608	31.7	14.6	34.25	35.7	81.006	32.7	14.95	34.425	34.55	81.307
1	1	7329	1	15	.	32.3	14.8	33.45	34.9	80.278	29.7	14.2	32.1	38.9	78.712	31	14.5	32.775	36.9	79.495
1	1	7329	1	16	.	25.5	11.9	24.7	42.7	70.484	25.6	14.3	26.45	49.7	73.098	25.55	13.1	25.575	46.2	71.791
1	1	7329	1	17	.	19.4	10.1	18.9	54.9	64.036	21.2	13.5	23.15	61.5	69.51	20.3	11.8	21.025	58.2	66.773
1	1	7329	1	18	.	17.6	9.7	18.25	60.2	63.242	20	12.8	20.9	63.5	67.008	18.8	11.25	19.575	61.85	65.125
1	1	7329	1	19	.	18.2	10.4	18.15	60.4	63.394	19.2	12.9	20.05	67.1	66.194	18.7	11.65	19.1	63.75	64.794
1	1	7329	1	20	.	17.4	10.2	17.4	62.8	62.572	19.5	12.2	20.45	63	66.342	18.45	11.2	18.925	62.9	64.457
1	1	7329	1	21	.	18.1	10.6	18.05	61.8	63.366	19.8	11.9	20.75	60.7	66.534	18.95	11.25	19.4	61.25	64.95
1	1	7329	1	22	.	18.6	11	18.8	61.6	64.26	19.4	11.5	19.8	60.6	65.44	19	11.25	19.3	61.1	64.85
1	1	7329	1	23	.	18.9	11.4	19.2	61.9	64.804	19.8	11.6	20.4	59.3	66.076	19.35	11.5	19.8	60.6	65.44
1	1	7329	1	24	.	18.1	10.9	17.4	63.1	62.824	19.3	11.1	21.1	59.4	66.596	18.7	11	19.25	61.25	64.71
1	1	7329	1	1	.	16.5	10.1	15.3	66.2	60.436	18.8	11.1	20.85	60.9	66.346	17.65	10.6	18.075	63.55	63.391
1	1	7329	1	2	.	17.2	10.8	18.4	66.2	63.788	19	11.5	19.5	61.9	65.14	18.1	11.15	18.95	64.05	64.464
1	1	7329	1	3	.	15.3	9.8	14.45	69.7	59.478	18.2	11.3	21.15	64.4	66.718	16.75	10.55	17.8	67.05	63.098
1	1	7329	1	4	.	18.1	11.8	19.6	66.7	65.348	17.5	11.5	17.55	68.2	63.19	17.8	11.65	18.575	67.45	64.269
1	1	7329	1	5	.	16.4	10.7	16.3	69	61.652	17.7	11.4	18.6	66.9	64.204	17.05	11.05	17.45	67.95	62.928
1	1	7329	1	6	.	24.9	16.3	29.85	58.9	77.218	17.8	12.2	23.2	69.8	69.092	21.35	14.25	26.525	64.35	73.155
1	1	7329	1	7	.	31.4	18.6	36.6	46.7	84.796	23.9	13.6	29.95	52.6	76.346	27.65	16.1	33.275	49.65	80.571
1	1	7329	1	8	.	33	18.2	36.55	41.7	84.602	27	15	30.25	48	77.15	30	16.6	33.4	44.85	80.876
1	1	7329	1	9	.	33.4	17.1	36.25	38	83.906	31.4	16.4	34.4	40.8	81.804	32.4	16.75	35.325	39.4	82.855
1	1	7329	1	10	.	33.9	16.8	36.5	36.2	84.048	35.1	15.3	36.3	30.9	83.308	34.5	16.05	36.4	33.55	83.678
1	1	7329	1	11	.	33.8	16.9	35.75	36.7	83.334	36.3	16.5	39.5	31.1	86.94	35.05	16.7	37.625	33.9	85.137
1	1	7329	1	12	.	35.8	16.7	38.1	32.4	85.612	32.6	14	36.95	32.6	83.49	34.2	15.35	37.525	32.5	84.551
1	1	7329	1	13	.	35.9	16.4	39.65	31.7	87.054	32.1	13.9	36.1	33.4	82.604	34	15.15	37.875	32.55	84.829
1	1	7329	1	14	.	35.3	16.3	39.05	32.6	86.418	32.8	14.6	36.1	33.6	82.856	34.05	15.45	37.575	33.1	84.637
1	1	7329	1	15	.	34.5	16.6	36.4	34.6	83.876	29.6	13.9	32.65	38.4	79.154	32.05	15.25	34.525	36.5	81.515
1	1	7329	1	16	.	29.6	15	30.2	41.3	77.1	25.6	13.7	26.3	47.8	72.732	27.6	14.35	28.25	44.55	74.916
1	1	7329	1	17	.	23.9	13	24.2	50.5	70.38	21.6	13.5	22.2	60.3	68.56	22.75	13.25	23.2	55.4	69.47
1	1	7329	1	18	.	21.7	12.2	21.05	54.8	66.942	19.3	12.8	21	66.3	67.108	20.5	12.5	21.025	60.55	67.025
1	1	7329	1	19	.	19.2	11.8	19.9	62.6	65.648	20.4	12.4	22.35	60.3	68.314	19.8	12.1	21.125	61.45	66.981
1	1	7329	1	20	.	19	12.1	19.35	64.3	65.206	21.4	12.2	23.25	55.8	69.142	20.2	12.15	21.3	60.05	67.174
1	1	7329	1	21	.	19.2	12.6	20	65.7	66.036	21.6	12.2	22.85	55.4	68.742	20.4	12.4	21.425	60.55	67.389
1	1	7329	1	22	.	22	14.8	22.35	64	69.178	21.6	12.3	22.85	55.5	68.778	21.8	13.55	22.6	59.75	68.978
1	1	7329	1	23	.	20.8	15.6	21.35	72.4	68.466	21.4	12.3	22	56.3	67.928	21.1	13.95	21.675	64.35	68.197
1	1	7329	1	24	.	20.4	15.8	21.15	75.3	68.338	21.1	12.1	21.45	56.6	67.306	20.75	13.95	21.3	65.95	67.822
1	1	7329	1	1	.	20.2	15.9	20.85	76.6	68.074	20.7	12	21.2	57.8	67.02	20.45	13.95	21.025	67.2	67.547
1	1	7329	1	2	.	18.4	15.4	18.2	82.7	65.244	20	11.7	21.45	59.1	67.162	19.2	13.55	19.825	70.9	66.203
1	1	7329	1	3	.	18	15.1	18.6	83.2	65.536	19.9	11.5	20.35	58.5	65.99	18.95	13.3	19.475	70.85	65.763
1	1	7329	1	4	.	17.6	14.8	18.3	83.9	65.128	19.6	11.5	20	59.5	65.64	18.6	13.15	19.15	71.7	65.384
1	1	7329	1	5	.	16.7	14.1	17.35	84.8	63.926	18.9	11.2	19.3	61.3	64.832	17.8	12.65	18.325	73.05	64.379
1	1	7329	1	6	.	16.4	13.7	17.15	84.3	63.582	20.4	11.8	20.85	57.8	66.598	18.4	12.75	19	71.05	65.09
1	1	7329	1	7	.	16.9	14.1	18.15	83.6	64.726	23.9	13.6	24.05	52.6	70.446	20.4	13.85	21.1	68.1	67.586
1	1	7329	1	8	.	19.7	14.9	22.15	73.9	69.014	28.2	14.6	29.45	43.5	76.206	23.95	14.75	25.8	58.7	72.61
1	1	7329	1	9	.	19.9	14.9	22.3	73	69.164	31.3	15.1	32.6	37.8	79.536	25.6	15	27.45	55.4	74.35
1	1	7329	1	10	.	20.2	14.9	22.2	71.8	69.064	34.1	14.7	35.05	31.3	81.842	27.15	14.8	28.625	51.55	75.453
1	1	7329	1	11	.	19.6	14.5	20.9	72.7	67.62	35.3	15.7	35.4	31.3	82.552	27.45	15.1	28.15	52	75.086
1	1	7329	1	12	.	20.3	14.4	22.75	68.9	69.434	33.3	14.4	34.6	32.1	81.284	26.8	14.4	28.675	50.5	75.359
1	1	7329	1	13	.	19.2	13.7	21.4	70.7	67.832	32.5	13.8	33.5	32.4	79.968	25.85	13.75	27.45	51.55	73.9
1	1	7329	1	14	.	19.1	13.3	21.15	69.5	67.438	32.8	14.3	33.65	32.9	80.298	25.95	13.8	27.4	51.2	73.868
1	1	7329	1	15	.	25.2	15.7	28.3	56	75.452	30.3	13.1	31.45	35.1	77.666	27.75	14.4	29.875	45.55	76.559
1	1	7329	1	16	.	16.4	10.7	16.8	69.1	62.152	27.1	12	27.55	39.3	73.37	21.75	11.35	22.175	54.2	67.761
1	1	7329	1	17	.	13.1	8.7	13.3	75.1	57.932	21.3	12.5	22.8	57.4	68.8	17.2	10.6	18.05	66.25	63.366
1	1	7329	1	18	.	12.4	8.5	12.45	77.3	57.01	20.1	12.8	21.7	63.1	67.808	16.25	10.65	17.075	70.2	62.409
1	1	7329	1	19	.	12.2	8.5	12.65	78.6	57.21	20	11.9	21.2	59.8	66.984	16.1	10.2	16.925	69.2	62.097
1	1	7329	1	20	.	12	8.6	12.55	79.8	57.146	19.8	11.2	21.25	57.8	66.782	15.9	9.9	16.9	68.8	61.964
1	1	7329	1	21	.	12	8.7	12.45	80.3	57.082	19.2	11.8	20.4	62.4	66.148	15.6	10.25	16.425	71.35	61.615
1	1	7329	1	22	.	12.1	8.9	12.8	81.2	57.504	17.9	11.5	18.85	66.3	64.49	15	10.2	15.825	73.75	60.997
1	1	7329	1	23	.	13.2	10.3	14	82.7	59.208	18.4	11.1	19	62.8	64.496	15.8	10.7	16.5	72.75	61.852
1	1	7329	1	24	.	13.1	10.2	13.55	83	58.722	17.9	11.3	18.75	65.4	64.318	15.5	10.75	16.15	74.2	61.52
1	1	7329	1	1	.	12.9	10.1	13.45	83.6	58.586	17.1	11.1	17.8	67.8	63.296	15	10.6	15.625	75.7	60.941
1	1	7329	1	2	.	12.7	10.1	13.15	84.2	58.286	18.5	11.2	19.25	62.7	64.782	15.6	10.65	16.2	73.45	61.534
1	1	7329	1	3	.	12.4	9.8	12.8	84.5	57.828	17.3	11	18.1	66.9	63.56	14.85	10.4	15.45	75.7	60.694
1	1	7329	1	4	.	11.8	9.3	12.3	85	57.148	18.8	10.9	19.55	60.4	64.974	15.3	10.1	15.925	72.7	61.061
1	1	7329	1	5	.	12.1	9.6	12.65	84.9	57.606	18.6	10.8	19.15	60.8	64.538	15.35	10.2	15.9	72.85	61.072
1	1	7329	1	6	.	17.5	13.6	20.9	77.9	67.296	19.3	11.7	20.75	61.8	66.462	18.4	12.65	20.825	69.85	66.879
1	1	7329	1	7	.	22.7	15.7	27.35	65	74.502	23.6	14	24.95	55.2	71.49	23.15	14.85	26.15	60.1	72.996
1	1	7329	1	8	.	27	16.9	32.65	54.3	80.234	27.8	14.4	29.9	44.1	76.584	27.4	15.65	31.275	49.2	78.409
1	1	7329	1	9	.	29.5	16.8	35	46.6	82.548	31.1	14.8	35.65	37.3	82.478	30.3	15.8	35.325	41.95	82.513
1	1	7329	1	10	.	32.8	17.8	37.55	41.2	85.458	34.3	15.6	38.9	32.8	86.016	33.55	16.7	38.225	37	85.737
1	1	7329	1	11	.	33.8	17.3	37.8	37.6	85.528	35.6	16.2	39.15	31.7	86.482	34.7	16.75	38.475	34.65	86.005
1	1	7329	1	12	.	36.2	18.4	40.15	35.4	88.274	32.8	14.7	36.7	33.8	83.492	34.5	16.55	38.425	34.6	85.883
1	1	7329	1	13	.	37.8	19	41.95	33.7	90.29	31.3	14.1	34.3	35.4	80.876	34.55	16.55	38.125	34.55	85.583
1	1	7329	1	14	.	32.8	16.6	34.6	38.1	82.076	32.7	14.3	35.25	33.1	81.898	32.75	15.45	34.925	35.6	81.987
1	1	7329	1	15	.	26.9	14.8	28	47.5	74.828	29.6	13.2	29.75	36.8	76.002	28.25	14	28.875	42.15	75.415
1	1	7329	1	16	.	22.9	13.5	23.05	55.6	69.41	26	13.1	26.8	45.1	73.016	24.45	13.3	24.925	50.35	71.213
1	1	7329	1	17	.	18.8	11.6	18.15	63.2	63.826	21.3	13.5	22.45	61.3	68.81	20.05	12.55	20.3	62.25	66.318
1	1	7329	1	18	.	18.4	11.6	18.85	64.7	64.526	19.7	12.6	20.25	63.8	66.286	19.05	12.1	19.55	64.25	65.406
1	1	7329	1	19	.	17.9	11.6	18.25	66.8	63.926	20.2	12.9	20.85	63.1	66.994	19.05	12.25	19.55	64.95	65.46
1	1	7329	1	20	.	18	12.1	18.85	68.6	64.706	20.3	12.3	20.4	60.2	66.328	19.15	12.2	19.625	64.4	65.517
1	1	7329	1	21	.	18	12.2	18.4	69.3	64.292	19.5	11.5	20	60	65.64	18.75	11.85	19.2	64.65	64.966
1	1	7329	1	22	.	17.6	12.2	17.9	70.7	63.792	18.7	12.1	19.2	65.7	65.056	18.15	12.15	18.55	68.2	64.424
1	1	7329	1	23	.	17.7	12.5	18.25	72	64.25	18.3	12	18.45	67	64.27	18	12.25	18.35	69.5	64.26
1	1	7329	1	24	.	17.4	12.6	17.6	73.8	63.636	17.2	11.6	17.9	69.9	63.576	17.3	12.1	17.75	71.85	63.606
1	1	7329	1	1	.	17	12.7	17.25	75.8	63.322	17.3	11.6	17.8	69.5	63.476	17.15	12.15	17.525	72.65	63.399
1	1	7329	1	2	.	16.1	12.1	16.15	77.2	62.006	18	11.3	18.55	65.1	64.118	17.05	11.7	17.35	71.15	63.062
1	1	7329	1	3	.	16.3	12.7	16.5	79.7	62.572	18.6	11.1	19.1	61.7	64.596	17.45	11.9	17.8	70.7	63.584
1	1	7329	1	4	.	16.5	13.2	17.15	81	63.402	19.3	10.6	19.3	57.1	64.616	17.9	11.9	18.225	69.05	64.009
1	1	7329	1	5	.	16.5	13.2	16.85	81	63.102	19.3	10.5	19.55	57	64.83	17.9	11.85	18.2	69	63.966
1	1	7329	1	6	.	21.2	16.4	23.8	74.3	71.204	20	12	21.45	60.2	67.27	20.6	14.2	22.625	67.25	69.237
1	1	7329	1	7	.	26.6	18.4	30.5	60.8	78.624	23.6	13.9	26.9	54.7	73.404	25.1	16.15	28.7	57.75	76.014
1	1	7329	1	8	.	29.7	19.2	33.5	53.4	81.912	28.2	14.8	30.45	44.3	77.278	28.95	17	31.975	48.85	79.595
1	1	7329	1	9	.	32.2	20.3	35.9	49.8	84.708	32.3	15.3	35.25	36	82.258	32.25	17.8	35.575	42.9	83.483
1	1	7329	1	10	.	32.7	20.3	35.6	48.3	84.408	32.8	15.1	35.35	34.6	82.286	32.75	17.7	35.475	41.45	83.347
1	1	7329	1	11	.	32.4	20.1	36.1	48.6	84.836	34.4	15	36.9	31.4	83.8	33.4	17.55	36.5	40	84.318
1	1	7329	1	12	.	40	22.7	47.4	37.5	97.072	32.2	14.3	35.1	33.9	81.748	36.1	18.5	41.25	35.7	89.41
1	1	7329	1	13	.	39	19.9	43.3	33.4	91.964	31.6	13.8	32.55	34	79.018	35.3	16.85	37.925	33.7	85.491
1	1	7329	1	14	.	39.3	18.8	43.6	30.7	91.868	32.7	14.3	35.3	33.1	81.948	36	16.55	39.45	31.9	86.908
1	1	7329	1	15	.	36.9	17.4	40.1	31.9	87.864	29.2	13.5	29.85	38.4	76.21	33.05	15.45	34.975	35.15	82.037
1	1	7329	1	16	.	24.1	12.5	23.5	48.4	69.5	25.7	13.4	26.25	46.8	72.574	24.9	12.95	24.875	47.6	71.037
1	1	7329	1	17	.	18.2	11.1	17.8	63.6	63.296	21.3	13.9	24.85	63.1	71.354	19.75	12.5	21.325	63.35	67.325
1	1	7329	1	18	.	18.7	12	20.45	65.1	66.27	20.5	12.7	22.4	61.2	68.472	19.6	12.35	21.425	63.15	67.371
1	1	7329	1	19	.	18.7	12	19.2	65.3	65.02	20.3	12.5	22.15	61	68.15	19.5	12.25	20.675	63.15	66.585
1	1	7329	1	20	.	19.2	12.9	20.1	67	66.244	20.3	12.1	21.75	59.3	67.606	19.75	12.5	20.925	63.15	66.925
1	1	7329	1	21	.	20.1	14	21.2	68.1	67.74	19.5	11.9	20.3	61.6	66.084	19.8	12.95	20.75	64.85	66.912
1	1	7329	1	22	.	20.5	14.7	21.65	69.5	68.442	20.4	11.7	21.05	57.6	66.762	20.45	13.2	21.35	63.55	67.602
1	1	7329	1	23	.	20	14.5	20.4	70.9	67.12	18.4	11.7	19.6	65.1	65.312	19.2	13.1	20	68	66.216
1	1	7329	1	24	.	20.7	15.1	21.55	70.4	68.486	21.3	11.9	21.9	55.2	67.684	21	13.5	21.725	62.8	68.085
1	1	7329	1	1	.	20.2	15	20.45	72.3	67.35	21	11.7	22.2	55.3	67.912	20.6	13.35	21.325	63.8	67.631
1	1	7329	1	2	.	18.2	14	18.3	76.6	64.84	19.1	11.2	20.2	60.4	65.732	18.65	12.6	19.25	68.5	65.286
1	1	7329	1	3	.	17.6	13.8	18.4	78.5	64.868	18	11.3	19.15	65	64.718	17.8	12.55	18.775	71.75	64.793
1	1	7329	1	4	.	18.3	14.4	19.25	78.3	65.934	18.4	11.1	18.95	62.8	64.446	18.35	12.75	19.1	70.55	65.19
1	1	7329	1	5	.	19.1	15.1	19.95	78	66.886	18.8	11	19.15	60.7	64.61	18.95	13.05	19.55	69.35	65.748
1	1	7329	1	6	.	21	16.8	23.35	77.1	70.898	19.3	11.6	19.8	61.1	65.476	20.15	14.2	21.575	69.1	68.187
1	1	7329	1	7	.	24.1	18.5	26.85	71.2	75.01	24.3	13.3	26.3	50.4	72.588	24.2	15.9	26.575	60.8	73.799
1	1	7329	1	8	.	28.2	20.5	31.5	63.1	80.38	28.4	14.4	30.9	42.6	77.584	28.3	17.45	31.2	52.85	78.982
1	1	7329	1	9	.	31.7	21.6	36.3	55.2	85.576	32	14.6	35.4	35.1	82.156	31.85	18.1	35.85	45.15	83.866
1	1	7329	1	10	.	38.8	23.9	46.1	43	96.204	36.2	15.4	40.65	29.3	87.694	37.5	19.65	43.375	36.15	91.949
1	1	7329	1	11	.	35.9	21.3	39.2	43.1	88.368	36.1	15	38.75	28.7	85.65	36	18.15	38.975	35.9	87.009
1	1	7329	1	12	.	39.5	22.1	45.55	37.1	95.006	33.3	13.3	37.05	30	83.338	36.4	17.7	41.3	33.55	89.172
1	1	7329	1	13	.	36.2	19.9	39.4	38.9	88.064	32.4	13.2	34.6	31.3	80.852	34.3	16.55	37	35.1	84.458
1	1	7329	1	14	.	30.2	18.2	31.05	49	79.102	33.1	14.2	33.25	32.2	79.862	31.65	16.2	32.15	40.6	79.482
1	1	7329	1	15	.	26.3	17.5	27.7	58.8	75.5	30.3	13.6	30.7	36.1	77.096	28.3	15.55	29.2	47.45	76.298
1	1	7329	1	16	.	25.5	16.7	26	58.6	73.512	26.4	13	26.75	43.6	72.93	25.95	14.85	26.375	51.1	73.221
1	1	7329	1	17	.	24.8	16.1	25.15	58.8	72.446	22.2	13.5	23.15	58	69.51	23.5	14.8	24.15	58.4	70.978
1	1	7329	1	18	.	24.5	15.9	25.05	59	72.274	21.8	13.3	22.7	58.8	68.988	23.15	14.6	23.875	58.9	70.631
1	1	7329	1	19	.	24.2	15.7	24.75	59.3	71.902	21	13.1	21.8	60.9	68.016	22.6	14.4	23.275	60.1	69.959
1	1	7329	1	20	.	23.9	15.5	24.4	59.6	71.48	21	12.3	21.75	57.8	67.678	22.45	13.9	23.075	58.7	69.579
1	1	7329	1	21	.	23.7	15.4	24.2	59.8	71.244	21.1	12	21.65	56.4	67.47	22.4	13.7	22.925	58.1	69.357
1	1	7329	1	22	.	23.5	15.2	23.95	60	70.922	18.5	12	19.2	66	65.02	21	13.6	21.575	63	67.971
1	1	7329	1	23	.	23.4	15.2	23.95	60.2	70.922	18	11.9	18.6	67.8	64.384	20.7	13.55	21.275	64	67.653
1	1	7329	1	24	.	23.2	15.1	23.7	60.4	70.636	18	11.8	18.5	67.3	64.248	20.6	13.45	21.1	63.85	67.442
1	1	7329	1	1	.	.	.	.	.	.	17.6	11.7	18.05	68.5	63.762	.	.	.	.	.
1	1	7329	1	2	.	.	.	.	.	.	18.1	11.2	18.5	64.2	64.032	.	.	.	.	.
1	1	7329	1	3	.	.	.	.	.	.	17.9	11.2	18.25	65.2	63.782	.	.	.	.	.
1	1	7329	1	4	.	.	.	.	.	.	20.3	11.8	20.65	58.2	66.398	.	.	.	.	.
1	1	7329	1	5	.	.	.	.	.	.	20.7	11.2	21	54.5	66.532	.	.	.	.	.
1	1	7329	1	6	.	.	.	.	.	.	21.7	11.5	21.95	52.5	67.59	.	.	.	.	.
1	1	7329	1	7	.	.	.	.	.	.	25.6	12.8	25.8	45.1	71.908	.	.	.	.	.
1	1	7329	1	8	.	.	.	.	.	.	28.9	14	29.05	40.3	75.59	.	.	.	.	.
1	1	7329	1	9	.	.	.	.	.	.	32.7	14.7	32.75	33.9	79.542	.	.	.	.	.
1	1	7329	1	10	.	.	.	.	.	.	34.4	15.2	34.45	31.8	81.422	.	.	.	.	.
1	1	7329	1	11	.	.	.	.	.	.	35.6	15.2	35.7	29.9	82.672	.	.	.	.	.
1	1	7329	1	12	.	.	.	.	.	.	34.9	14.8	34.9	30.3	81.728	.	.	.	.	.
1	1	7329	1	13	.	.	.	.	.	.	33.5	14	33.55	31.1	80.09	.	.	.	.	.
1	1	7329	1	14	.	.	.	.	.	.	33.6	14.4	33.75	31.7	80.434	.	.	.	.	.
1	1	7329	1	15	.	.	.	.	.	.	31.2	13.6	31.55	34.5	77.946	.	.	.	.	.
1	1	7329	1	16	.	.	.	.	.	.	28.2	13.2	28.6	39.8	74.852	.	.	.	.	.
1	1	7329	1	17	.	.	.	.	.	.	23.9	12.9	24.35	50.3	70.494	.	.	.	.	.
1	1	7329	1	18	.	.	.	.	.	.	21	12.3	21.65	57.9	67.578	.	.	.	.	.
1	1	7329	1	19	.	.	.	.	.	.	20.8	12	21.45	57.4	67.27	.	.	.	.	.
1	1	7329	1	20	.	.	.	.	.	.	19.5	11.9	20.15	61.7	65.934	.	.	.	.	.
1	1	7329	1	21	.	.	.	.	.	.	18.6	11.8	19.1	64.6	64.848	.	.	.	.	.
1	1	7329	1	22	.	.	.	.	.	.	18.1	11.5	18.5	65.6	64.14	.	.	.	.	.
1	1	7329	1	23	.	.	.	.	.	.	18.6	11.6	19	64	64.676	.	.	.	.	.
1	1	7329	1	24	.	.	.	.	.	.	17.9	11.3	18.2	65.4	63.768	.	.	.	.	.
1	1	7329	1	1	.	.	.	.	.	.	17.9	11.4	18.2	65.8	63.804	.	.	.	.	.
1	1	7329	1	2	.	.	.	.	.	.	17.6	11.4	17.85	67	63.454	.	.	.	.	.
1	1	7329	1	3	.	.	.	.	.	.	19.9	11.5	20.25	58.6	65.89	.	.	.	.	.
1	1	7329	1	4	.	.	.	.	.	.	21.3	11	21.55	52.1	67.01	.	.	.	.	.
1	1	7329	1	5	.	.	.	.	.	.	22.6	11	22.85	48	68.31	.	.	.	.	.
1	1	7329	1	6	.	.	.	.	.	.	23.8	11.5	24.05	46.2	69.69	.	.	.	.	.
1	1	7329	1	7	.	.	.	.	.	.	26	12.8	26	44.1	72.108	.	.	.	.	.
1	1	7329	1	8	.	.	.	.	.	.	30.1	14.2	30.15	38	76.762	.	.	.	.	.
1	1	7329	1	9	.	.	.	.	.	.	31.1	15	31.15	37.9	78.05	.	.	.	.	.
1	1	7329	1	10	.	.	.	.	.	.	32.6	15.7	32.7	36.5	79.852	.	.	.	.	.
1	1	7329	1	11	.	.	.	.	.	.	34.4	16.4	34.55	34.4	81.954	.	.	.	.	.
1	1	7329	1	12	.	.	.	.	.	.	34.2	16.3	34.3	34.6	81.668	.	.	.	.	.
1	1	7329	1	13	.	.	.	.	.	.	33.8	16.1	33.95	34.8	81.246	.	.	.	.	.
1	1	7329	1	14	.	.	.	.	.	.	32.8	15.2	32.9	34.9	79.872	.	.	.	.	.
1	1	7329	1	15	.	.	.	.	.	.	31.4	14.9	31.65	37.1	78.514	.	.	.	.	.
1	1	7329	1	16	.	.	.	.	.	.	29.1	14.7	29.45	41.6	76.242	.	.	.	.	.
1	1	7329	1	17	.	.	.	.	.	.	23.8	14.1	24.3	54.6	70.876	.	.	.	.	.
1	1	7329	1	18	.	.	.	.	.	.	21.3	14	21.85	63.3	68.39	.	.	.	.	.
1	1	7329	1	19	.	.	.	.	.	.	20.4	13.4	21	64.2	67.324	.	.	.	.	.
1	1	7329	1	20	.	.	.	.	.	.	19.8	13.1	20.4	65.6	66.616	.	.	.	.	.
1	1	7329	1	21	.	.	.	.	.	.	18.9	12.9	19.35	68.4	65.494	.	.	.	.	.
1	1	7329	1	22	.	.	.	.	.	.	18.8	12.9	19.15	68.8	65.294	.	.	.	.	.
1	1	7329	1	23	.	.	.	.	.	.	19.7	12.6	20.05	63.6	66.086	.	.	.	.	.
1	1	7329	1	24	.	.	.	.	.	.	19.5	13	19.85	66.3	66.03	.	.	.	.	.
1	1	7329	1	1	.	.	.	.	.	.	18.9	12.5	19.2	66.8	65.2	.	.	.	.	.
1	1	7329	1	2	.	.	.	.	.	.	20.6	12.7	20.85	60.7	66.922	.	.	.	.	.
1	1	7329	1	3	.	.	.	.	.	.	21.1	12.9	21.35	59.7	67.494	.	.	.	.	.
1	1	7329	1	4	.	.	.	.	.	.	21.2	12.8	21.45	59	67.558	.	.	.	.	.
1	1	7329	1	5	.	.	.	.	.	.	21.6	12.6	21.9	56.8	67.936	.	.	.	.	.
1	1	7329	1	6	.	.	.	.	.	.	23.4	13.3	23.65	53.3	69.938	.	.	.	.	.
1	1	7329	1	7	.	.	.	.	.	.	26.8	14.3	27.5	46.5	74.148	.	.	.	.	.
1	1	7329	1	8	.	.	.	.	.	.	31	15.5	32.25	39.2	79.33	.	.	.	.	.
1	1	7329	1	9	.	.	.	.	.	.	33.5	15.4	35.8	34	82.844	.	.	.	.	.
1	1	7329	1	10	.	.	.	.	.	.	34.5	14.2	38	29.8	84.612	.	.	.	.	.
1	1	7329	1	11	.	.	.	.	.	.	35.6	14.6	39.3	28.7	86.056	.	.	.	.	.
1	1	7329	1	12	.	.	.	.	.	.	35	14.7	39.35	29.8	86.142	.	.	.	.	.
1	1	7329	1	13	.	.	.	.	.	.	35	14.4	39.5	29.2	86.184	.	.	.	.	.
1	1	7329	1	14	.	.	.	.	.	.	34.2	13.9	37.75	29.6	84.254	.	.	.	.	.
1	1	7329	1	15	.	.	.	.	.	.	32.7	13.2	35.7	30.8	81.952	.	.	.	.	.
1	1	7329	1	16	.	.	.	.	.	.	29.9	13.6	31.35	37	77.746	.	.	.	.	.
1	1	7329	1	17	.	.	.	.	.	.	26.7	12.3	28.85	40.9	74.778	.	.	.	.	.
1	1	7329	1	18	.	.	.	.	.	.	24.4	11.8	25.7	45.5	71.448	.	.	.	.	.
1	1	7329	1	19	.	.	.	.	.	.	22.8	11.2	23.95	48.2	69.482	.	.	.	.	.
1	1	7329	1	20	.	.	.	.	.	.	24.7	12.1	26	45.5	71.856	.	.	.	.	.
1	1	7329	1	21	.	.	.	.	.	.	25.1	11.9	26.35	43.8	72.134	.	.	.	.	.
1	1	7329	1	22	.	.	.	.	.	.	24.4	11.6	25.55	44.7	71.226	.	.	.	.	.
1	1	7329	1	23	.	.	.	.	.	.	24.2	11	25.45	43.7	70.91	.	.	.	.	.
1	1	7329	1	24	.	.	.	.	.	.	23.9	10.4	25.2	42.8	70.444	.	.	.	.	.
1	1	7329	1	1	.	.	.	.	.	.	23.6	10.3	24.8	43.1	70.008	.	.	.	.	.
1	1	7329	1	2	.	.	.	.	.	.	23.2	10.2	24.15	43.8	69.322	.	.	.	.	.
1	1	7329	1	3	.	.	.	.	.	.	22.1	9.8	23.5	45.7	68.528	.	.	.	.	.
1	1	7329	1	4	.	.	.	.	.	.	22.6	9.7	24.15	44.1	69.142	.	.	.	.	.
1	1	7329	1	5	.	.	.	.	.	.	22	9.7	23.55	45.7	68.542	.	.	.	.	.
1	1	7329	1	6	.	.	.	.	.	.	23.6	10.5	23.7	43.6	68.98	.	.	.	.	.
1	1	7329	1	7	.	.	.	.	.	.	26.5	11.8	28.6	40.1	74.348	.	.	.	.	.
1	1	7329	1	8	.	.	.	.	.	.	31	12.8	33.15	33.1	79.258	.	.	.	.	.
1	1	7329	1	9	.	.	.	.	.	.	32.6	13.6	35.85	31.8	82.246	.	.	.	.	.
1	1	7329	1	10	.	.	.	.	.	.	33.6	13.4	37.25	29.7	83.574	.	.	.	.	.
1	1	7329	1	11	.	.	.	.	.	.	34.7	13.3	37.95	27.7	84.238	.	.	.	.	.
1	1	7329	1	12	.	.	.	.	.	.	34.7	12.6	37.9	26.5	83.936	.	.	.	.	.
1	1	7329	1	13	.	.	.	.	.	.	34.2	12.1	37.75	26.4	83.606	.	.	.	.	.
1	1	7329	1	14	.	.	.	.	.	.	33.3	12.7	36.2	28.8	82.272	.	.	.	.	.
1	1	7329	1	15	.	.	.	.	.	.	31.8	11.3	32.05	28.5	77.618	.	.	.	.	.
1	1	7329	1	16	.	.	.	.	.	.	29.7	11	30.7	31.5	76.16	.	.	.	.	.
1	1	7329	1	17	.	.	.	.	.	.	26.1	10.5	26.9	37.8	72.18	.	.	.	.	.
1	1	7329	1	18	.	.	.	.	.	.	24.8	9.8	26.75	38.8	71.778	.	.	.	.	.
1	1	7329	1	19	.	.	.	.	.	.	24	9.8	26.15	40.8	71.178	.	.	.	.	.
1	1	7329	1	20	.	.	.	.	.	.	23.9	10.1	24.5	41.7	69.636	.	.	.	.	.
1	1	7329	1	21	.	.	.	.	.	.	23.2	10	23.55	43.3	68.65	.	.	.	.	.
1	1	7329	1	22	.	.	.	.	.	.	23.7	10.6	24.75	43.7	70.066	.	.	.	.	.
1	1	7329	1	23	.	.	.	.	.	.	23.3	10.8	24.65	45.5	70.038	.	.	.	.	.
1	1	7329	1	24	.	.	.	.	.	.	21.9	10.6	22.95	48.7	68.266	.	.	.	.	.
1	1	7329	1	1	.	.	.	.	.	.	22.1	10.9	23.45	49.1	68.874	.	.	.	.	.
1	1	7329	1	2	.	.	.	.	.	.	22.1	10.9	23.7	49.1	69.124	.	.	.	.	.
1	1	7329	1	3	.	.	.	.	.	.	21.1	10.6	22.75	51.4	68.066	.	.	.	.	.
1	1	7329	1	4	.	.	.	.	.	.	20	10.5	21.95	54.5	67.23	.	.	.	.	.
1	1	7329	1	5	.	.	.	.	.	.	20.7	10.6	22.3	52.6	67.616	.	.	.	.	.
1	1	7329	1	6	.	.	.	.	.	.	22.8	11.6	24.8	49.4	70.476	.	.	.	.	.
1	1	7329	1	7	.	.	.	.	.	.	25.3	12.6	26.5	45.4	72.536	.	.	.	.	.
1	1	7329	1	8	.	.	.	.	.	.	30.1	14	30.35	37.6	76.89	.	.	.	.	.
1	1	7329	1	9	.	.	.	.	.	.	32.6	14.1	35.2	32.8	81.776	.	.	.	.	.
1	1	7329	1	10	.	.	.	.	.	.	33.6	14.1	37.1	31.1	83.676	.	.	.	.	.
1	1	7329	1	11	.	.	.	.	.	.	35.2	14.2	42	28.5	88.612	.	.	.	.	.
1	1	7329	1	12	.	.	.	.	.	.	34.8	14	43.25	28.8	89.79	.	.	.	.	.
1	1	7329	1	13	.	.	.	.	.	.	34.1	13.3	40.2	28.6	86.488	.	.	.	.	.
1	1	7329	1	14	.	.	.	.	.	.	33.1	13.4	39.35	30.4	85.674	.	.	.	.	.
1	1	7329	1	15	.	.	.	.	.	.	31.9	12.7	34.45	31.2	80.522	.	.	.	.	.
1	1	7329	1	16	.	.	.	.	.	.	29.5	12.6	32.5	35.5	78.536	.	.	.	.	.
1	1	7329	1	17	.	.	.	.	.	.	22.9	13	23.7	53.7	69.88	.	.	.	.	.
1	1	7329	1	18	.	.	.	.	.	.	22.5	12.7	23.45	54.1	69.522	.	.	.	.	.
1	1	7329	1	19	.	.	.	.	.	.	21.8	12.1	22.35	54.2	68.206	.	.	.	.	.
1	1	7329	1	20	.	.	.	.	.	.	23.9	11.1	24.25	44.7	69.746	.	.	.	.	.
1	1	7329	1	21	.	.	.	.	.	.	24.6	12.1	24.95	45.8	70.806	.	.	.	.	.
1	1	7329	1	22	.	.	.	.	.	.	23.7	12	23.9	48	69.72	.	.	.	.	.
1	1	7329	1	23	.	.	.	.	.	.	23.2	11.9	23.5	49.3	69.284	.	.	.	.	.
1	1	7329	1	24	.	.	.	.	.	.	23	12.1	23.45	50.4	69.306	.	.	.	.	.
1	1	7329	1	1	.	.	.	.	.	.	22.4	12.1	23.35	52.4	69.206	.	.	.	.	.
1	1	7329	1	2	.	.	.	.	.	.	22.5	12.2	23.1	52.3	68.992	.	.	.	.	.
1	1	7329	1	3	.	.	.	.	.	.	22.2	12.1	22.95	53	68.806	.	.	.	.	.
1	1	7329	1	4	.	.	.	.	.	.	21.8	12.2	22.75	54.5	68.642	.	.	.	.	.
1	1	7329	1	5	.	.	.	.	.	.	21.4	12.3	22.55	56.3	68.478	.	.	.	.	.
1	1	7329	1	6	.	.	.	.	.	.	23	12.9	24.25	53.3	70.394	.	.	.	.	.
1	1	7329	1	7	.	.	.	.	.	.	25	14.3	25.8	51.5	72.448	.	.	.	.	.
1	1	7329	1	8	.	.	.	.	.	.	29.1	15.3	29.3	43.3	76.308	.	.	.	.	.
1	1	7329	1	9	.	.	.	.	.	.	30.9	15.4	31.7	39.4	78.744	.	.	.	.	.
1	1	7329	1	10	.	.	.	.	.	.	32	15.9	33.6	38	80.824	.	.	.	.	.
1	1	7329	1	11	.	.	.	.	.	.	32.6	15	35.65	34.8	82.55	.	.	.	.	.
1	1	7329	1	12	.	.	.	.	.	.	32.7	15	38.9	34.7	85.8	.	.	.	.	.
1	1	7329	1	13	.	.	.	.	.	.	33	14.9	38.35	33.8	85.214	.	.	.	.	.
1	1	7329	1	14	.	.	.	.	.	.	31.6	14.3	35.45	35.2	82.098	.	.	.	.	.
1	1	7329	1	15	.	.	.	.	.	.	30.9	13.4	33.55	34.6	79.874	.	.	.	.	.
1	1	7329	1	16	.	.	.	.	.	.	28.5	13.5	30.85	39.9	77.21	.	.	.	.	.
1	1	7329	1	17	.	.	.	.	.	.	26.1	13	26.5	44.5	72.68	.	.	.	.	.
1	1	7329	1	18	.	.	.	.	.	.	25.8	12.8	26.2	44.6	72.308	.	.	.	.	.
1	1	7329	1	19	.	.	.	.	.	.	25.2	12.6	25.85	45.8	71.886	.	.	.	.	.
1	1	7329	1	20	.	.	.	.	.	.	24.4	12.9	25.65	48.7	71.794	.	.	.	.	.
1	1	7329	1	21	.	.	.	.	.	.	23.3	12.6	24.9	51.3	70.936	.	.	.	.	.
1	1	7329	1	22	.	.	.	.	.	.	23	12.6	24.35	52.1	70.386	.	.	.	.	.
1	1	7329	1	23	.	.	.	.	.	.	22.7	12.4	24.05	52.4	70.014	.	.	.	.	.
1	1	7329	1	24	.	.	.	.	.	.	22.5	12	24.2	51.8	70.02	.	.	.	.	.
1	1	7329	1	1	.	.	.	.	.	.	22.2	11.8	24	51.8	69.748	.	.	.	.	.
1	1	7329	1	2	.	.	.	.	.	.	22.1	11.4	24.2	50.8	69.804	.	.	.	.	.
1	1	7329	1	3	.	.	.	.	.	.	21.8	11	23.9	50.5	69.36	.	.	.	.	.
1	1	7329	1	4	.	.	.	.	.	.	21.1	10.9	23.45	52.4	68.874	.	.	.	.	.
1	1	7329	1	5	.	.	.	.	.	.	21	10.8	23.3	52.2	68.688	.	.	.	.	.
1	1	7329	1	6	.	.	.	.	.	.	22.8	11.4	25.2	48.7	70.804	.	.	.	.	.
1	1	7329	1	7	.	.	.	.	.	.	25.5	12.2	27.2	43.7	73.092	.	.	.	.	.
1	1	7329	1	8	.	.	.	.	.	.	29.3	13.5	29.45	38	75.81	.	.	.	.	.
1	1	7329	1	9	.	.	.	.	.	.	30.9	13.4	33.6	34.6	79.924	.	.	.	.	.
1	1	7329	1	10	.	.	.	.	.	.	32.2	13.8	35.55	32.9	82.018	.	.	.	.	.
1	1	7329	1	11	.	.	.	.	.	.	32.6	14.1	38	32.8	84.576	.	.	.	.	.
1	1	7329	1	12	.	.	.	.	.	.	33.3	14.2	38.95	31.8	85.562	.	.	.	.	.
1	1	7329	1	13	.	.	.	.	.	.	36.5	15.6	38.5	29.2	85.616	.	.	.	.	.
1	1	7329	1	14	.	.	.	.	.	.	36.5	15.4	37.1	28.7	84.144	.	.	.	.	.
1	1	7329	1	15	.	.	.	.	.	.	34.6	15.4	37.3	31.9	84.344	.	.	.	.	.
1	1	7329	1	16	.	.	.	.	.	.	29.5	13.1	31.75	36.6	77.966	.	.	.	.	.
1	1	7329	1	17	.	.	.	.	.	.	21	10.8	22.6	52.4	67.988	.	.	.	.	.
1	1	7329	1	18	.	.	.	.	.	.	19.2	10.8	19.65	58.4	65.038	.	.	.	.	.
1	1	7329	1	19	.	.	.	.	.	.	18	10.7	18.8	62.7	64.152	.	.	.	.	.
1	1	7329	1	20	.	.	.	.	.	.	18	10.4	19.05	61.5	64.294	.	.	.	.	.
1	1	7329	1	21	.	.	.	.	.	.	19.6	10.3	20.05	55.2	65.258	.	.	.	.	.
1	1	7329	1	22	.	.	.	.	.	.	19.4	10.5	20.35	56.5	65.63	.	.	.	.	.
1	1	7329	1	23	.	.	.	.	.	.	21.5	10.9	22.4	51	67.824	.	.	.	.	.
1	1	7329	1	24	.	.	.	.	.	.	21.1	10.8	22.6	52	67.988	.	.	.	.	.
1	1	7329	1	1	.	.	.	.	.	.	21	10.6	22.15	51.4	67.466	.	.	.	.	.
1	1	7329	1	2	.	.	.	.	.	.	20.6	10.6	21.15	52.9	66.466	.	.	.	.	.
1	1	7329	1	3	.	.	.	.	.	.	20.5	10.4	20.95	52.6	66.194	.	.	.	.	.
1	1	7329	1	4	.	.	.	.	.	.	20.5	10.2	21	51.8	66.172	.	.	.	.	.
1	1	7329	1	5	.	.	.	.	.	.	20.4	10.2	21	52.1	66.172	.	.	.	.	.
1	1	7329	1	6	.	.	.	.	.	.	21.7	10.9	25.35	50.5	70.774	.	.	.	.	.
1	1	7329	1	7	.	.	.	.	.	.	24.8	12.5	30.85	46.5	76.85	.	.	.	.	.
1	1	7329	1	8	.	.	.	.	.	.	26	12.6	30.95	43.6	76.986	.	.	.	.	.
1	1	7329	1	9	.	.	.	.	.	.	28.8	13	30.4	38	76.58	.	.	.	.	.
1	1	7329	1	10	.	.	.	.	.	.	29.9	13.4	30.2	36.5	76.524	.	.	.	.	.
1	1	7329	1	11	.	.	.	.	.	.	30.5	12.7	33.4	33.7	79.472	.	.	.	.	.
1	1	7329	1	12	.	.	.	.	.	.	31.2	12.9	36	32.9	82.144	.	.	.	.	.
1	1	7329	1	13	.	.	.	.	.	.	30.8	12.5	33.45	32.8	79.45	.	.	.	.	.
1	1	7329	1	14	.	.	.	.	.	.	30.6	12.5	30.65	33.2	76.65	.	.	.	.	.
1	1	7329	1	15	.	.	.	.	.	.	29.4	11.3	32.95	32.8	78.518	.	.	.	.	.
1	1	7329	1	16	.	.	.	.	.	.	28.9	13.2	31.05	38.3	77.302	.	.	.	.	.
1	1	7329	1	17	.	.	.	.	.	.	20.9	10	22.9	49.8	68	.	.	.	.	.
1	1	7329	1	18	.	.	.	.	.	.	19.2	9.6	20.7	54	65.656	.	.	.	.	.
1	1	7329	1	19	.	.	.	.	.	.	22.1	10.5	22.3	48	67.58	.	.	.	.	.
1	1	7329	1	20	.	.	.	.	.	.	22.3	10.7	22.6	47.8	67.952	.	.	.	.	.
1	1	7329	1	21	.	.	.	.	.	.	22.6	10.4	22.95	46.3	68.194	.	.	.	.	.
1	1	7329	1	22	.	.	.	.	.	.	22.7	10.5	23.5	46.2	68.78	.	.	.	.	.
1	1	7329	1	23	.	.	.	.	.	.	22	10.1	22.2	46.9	67.336	.	.	.	.	.
1	1	7329	1	24	.	.	.	.	.	.	21.4	9.9	21.7	48.1	66.764	.	.	.	.	.
1	2	7472	1	1	.	20	17	20.45	82.9	68.07	12.5	10.2	12.6	86.3	57.772	16.25	13.6	16.525	84.6	62.921
1	2	7472	1	2	.	19.9	16.9	20.45	82.9	68.034	12.3	10.2	12.4	87.3	57.572	16.1	13.55	16.425	85.1	62.803
1	2	7472	1	3	.	19.9	16.9	20.6	82.9	68.184	11.9	9.9	12.2	87.9	57.264	15.9	13.4	16.4	85.4	62.724
1	2	7472	1	4	.	20.1	16.8	20.8	81.4	68.348	11.6	9.6	11.9	88	56.856	15.85	13.2	16.35	84.7	62.602
1	2	7472	1	5	.	20.1	16.7	20.8	81	68.312	11.7	9.6	12	87.3	56.956	15.9	13.15	16.4	84.15	62.634
1	2	7472	1	6	.	23.7	18.7	26.25	74	74.482	12.4	10.1	14.6	86.2	59.736	18.05	14.4	20.425	80.1	67.109
1	2	7472	1	7	.	24.9	20.1	27.25	74.8	75.986	14.4	11.4	16.45	82.5	62.054	19.65	15.75	21.85	78.65	69.02
1	2	7472	1	8	.	31.6	21.5	35.4	55.4	84.64	16.8	12.2	19.95	74.6	65.842	24.2	16.85	27.675	65	75.241
1	2	7472	1	9	.	28.1	20.1	29.55	62	78.286	18.8	12.2	19.55	65.9	65.442	23.45	16.15	24.55	63.95	71.864
1	2	7472	1	10	.	30.7	21.4	36.1	57.9	85.304	21.6	13.7	24.75	60.9	71.182	26.15	17.55	30.425	59.4	78.243
1	2	7472	1	11	.	28	20.3	30.25	63.1	79.058	23.3	13.9	24.75	55.6	71.254	25.65	17.1	27.5	59.35	75.156
1	2	7472	1	12	.	31.9	21	33.15	52.8	82.21	23.6	14.9	24.3	58.4	71.164	27.75	17.95	28.725	55.6	76.687
1	2	7472	1	13	.	31	20.1	32.75	52.5	81.486	24.3	15.3	25.35	57.5	72.358	27.65	17.7	29.05	55	76.922
1	2	7472	1	14	.	32.5	20.9	35.2	50.7	84.224	24.9	15.6	27.25	56.6	74.366	28.7	18.25	31.225	53.65	79.295
1	2	7472	1	15	.	30.7	19.6	32.35	51.8	80.906	23	15.7	24.85	63.6	72.002	26.85	17.65	28.6	57.7	76.454
1	2	7472	1	16	.	25.7	17.4	25.05	60.2	72.814	21	15.2	22.2	69.8	69.172	23.35	16.3	23.625	65	70.993
1	2	7472	1	17	.	21.8	15.5	21.35	67.6	68.43	19.2	14.1	20.65	72.4	67.226	20.5	14.8	21	70	67.828
1	2	7472	1	18	.	19.1	14.2	19.1	73.7	65.712	18.4	13.4	19.8	72.7	66.124	18.75	13.8	19.45	73.2	65.918
1	2	7472	1	19	.	18.9	14.4	19.5	75.6	66.184	18	13.4	18.85	74.5	65.174	18.45	13.9	19.175	75.05	65.679
1	2	7472	1	20	.	18.9	14.7	19.35	76.8	66.142	17.9	13.4	18.8	75.1	65.124	18.4	14.05	19.075	75.95	65.633
1	2	7472	1	21	.	19	15	19.45	77.7	66.35	17.9	13.1	18.85	73.9	65.066	18.45	14.05	19.15	75.8	65.708
1	2	7472	1	22	.	19.2	15.3	19.75	78.3	66.758	17.6	13.3	18.55	76.2	64.838	18.4	14.3	19.15	77.25	65.798
1	2	7472	1	23	.	18.8	15.1	19.6	79.1	66.536	17.5	13.3	18	76.7	64.288	18.15	14.2	18.8	77.9	65.412
1	2	7472	1	24	.	18.7	15.1	19.65	79.9	66.586	17	13.3	17.45	79	63.738	17.85	14.2	18.55	79.45	65.162
1	2	7472	1	1	.	20	16.2	20.65	79.1	67.982	16.5	13.2	16.9	81.2	63.152	18.25	14.7	18.775	80.15	65.567
1	2	7472	1	2	.	19.3	15.7	20	80.1	67.152	16.1	13.1	16.6	82.9	62.816	17.7	14.4	18.3	81.5	64.984
1	2	7472	1	3	.	19.3	15.8	19.9	80.2	67.088	15.7	13.2	16.4	85.1	62.652	17.5	14.5	18.15	82.65	64.87
1	2	7472	1	4	.	20.7	17	22	79.4	69.62	15.7	13.3	15.7	85.9	61.988	18.2	15.15	18.85	82.65	65.804
1	2	7472	1	5	.	19.8	17.7	21.6	87.7	69.472	15.9	13.3	16.6	85	62.888	17.85	15.5	19.1	86.35	66.18
1	2	7472	1	6	.	20.1	18	21.2	88.2	69.18	17	14	17.05	82.5	63.59	18.55	16	19.125	85.35	66.385
1	2	7472	1	7	.	20.2	18.4	21.5	89.5	69.624	19.2	15	19.4	77.1	66.3	19.7	16.7	20.45	83.3	67.962
1	2	7472	1	8	.	21	19.4	22.8	90.8	71.284	21.5	16.2	22.1	72.2	69.432	21.25	17.8	22.45	81.5	70.358
1	2	7472	1	9	.	21.6	19.7	23.2	89.1	71.792	23.8	17.3	24.1	67	71.828	22.7	18.5	23.65	78.05	71.81
1	2	7472	1	10	.	25.2	23.7	29.75	91.8	79.782	26.6	17.9	29.15	58.9	77.094	25.9	20.8	29.45	75.35	78.438
1	2	7472	1	11	.	25	22.6	27.1	86.6	76.736	25.7	17.9	26.55	62.5	74.494	25.35	20.25	26.825	74.55	75.615
1	2	7472	1	12	.	27.1	24.7	31.1	87.1	81.492	28.6	17.8	31.45	52.3	79.358	27.85	21.25	31.275	69.7	80.425
1	2	7472	1	13	.	29.3	24.9	33.35	77.4	83.814	28.5	16.6	31.65	48.8	79.126	28.9	20.75	32.5	63.1	81.47
1	2	7472	1	14	.	30.2	25.1	32.25	74.5	82.786	28.2	15.6	32.8	46.6	79.916	29.2	20.35	32.525	60.55	81.351
1	2	7472	1	15	.	26.9	22.2	28.45	75.9	77.942	26.9	15.3	28.85	49.1	75.858	26.9	18.75	28.65	62.5	76.9
1	2	7472	1	16	.	23.3	19.7	24.15	80.3	72.742	23.5	14.9	23.65	58.6	70.514	23.4	17.3	23.9	69.45	71.628
1	2	7472	1	17	.	21.4	18.7	22.35	85.1	70.582	20	14.4	20.05	70.5	66.734	20.7	16.55	21.2	77.8	68.658
1	2	7472	1	18	.	21.3	18.5	22.45	84.6	70.61	20.4	14.3	20.7	68.2	67.348	20.85	16.4	21.575	76.4	68.979
1	2	7472	1	19	.	20.7	18.2	21.7	85.8	69.752	19.8	14.6	19.85	72.2	66.606	20.25	16.4	20.775	79	68.179
1	2	7472	1	20	.	20.4	17.9	21.4	85.8	69.344	20.2	15.4	20.3	74	67.344	20.3	16.65	20.85	79.9	68.344
1	2	7472	1	21	.	20	17.7	20.95	86.8	68.822	20.4	16	20.5	75.9	67.76	20.2	16.85	20.725	81.35	68.291
1	2	7472	1	22	.	20.2	17.8	21.25	86.5	69.158	20.7	16	20.9	74.5	68.16	20.45	16.9	21.075	80.5	68.659
1	2	7472	1	23	.	20.2	17.9	21.35	86.7	69.294	20.2	15.8	20.35	76	67.538	20.2	16.85	20.85	81.35	68.416
1	2	7472	1	24	.	19.9	17.7	20.95	87.4	68.822	19.9	15.5	20.15	76.2	67.23	19.9	16.6	20.55	81.8	68.026
1	2	7472	1	1	.	19.7	17.6	20.45	87.7	68.286	19.7	15.5	19.85	77	66.93	19.7	16.55	20.15	82.35	67.608
1	2	7472	1	2	.	20.1	18.2	21.5	89	69.552	17.7	14.7	18.35	83.1	65.142	18.9	16.45	19.925	86.05	67.347
1	2	7472	1	3	.	20.3	18.2	21.25	88	69.302	17.7	14.9	18	83.9	64.864	19	16.55	19.625	85.95	67.083
1	2	7472	1	4	.	20.4	18.3	21.6	88.3	69.688	17.9	15	18.35	83.4	65.25	19.15	16.65	19.975	85.85	67.469
1	2	7472	1	5	.	19.9	17.8	20.75	88	68.658	18.2	15.3	18.2	83.6	65.208	19.05	16.55	19.475	85.8	66.933
1	2	7472	1	6	.	23.4	21.3	26.55	88.5	75.718	18.7	15.5	20.9	82.1	67.98	21.05	18.4	23.725	85.3	71.849
1	2	7472	1	7	.	27.7	25.1	32.35	86.3	82.886	19.9	16.6	23.7	81.4	71.176	23.8	20.85	28.025	83.85	77.031
1	2	7472	1	8	.	27.3	23	29.35	77.7	79.13	22.9	17.6	24.35	72.2	72.186	25.1	20.3	26.85	74.95	75.658
1	2	7472	1	9	.	30.7	24.6	35.7	70.3	86.056	24.8	17.8	28.15	65.3	76.058	27.75	21.2	31.925	67.8	81.057
1	2	7472	1	10	.	32.3	22.2	36.85	55.5	86.342	26.4	18.1	29.25	60.6	77.266	29.35	20.15	33.05	58.05	81.804
1	2	7472	1	11	.	32.7	21.3	37.15	51.3	86.318	27.5	18.6	28.9	58.6	77.096	30.1	19.95	33.025	54.95	81.707
1	2	7472	1	12	.	33.2	20.6	35.75	47.8	84.666	27.9	18.3	28.15	56.2	76.238	30.55	19.45	31.95	52	80.452
1	2	7472	1	13	.	34.5	20.8	36.4	45.1	85.388	26.8	18.1	28.35	59.3	76.366	30.65	19.45	32.375	52.2	80.877
1	2	7472	1	14	.	33.6	19.7	34.95	44.2	83.542	24.9	18.1	26.15	66.2	74.166	29.25	18.9	30.55	55.2	78.854
1	2	7472	1	15	.	31	19	31.8	49.1	80.14	23.3	18	24.15	72.5	72.13	27.15	18.5	27.975	60.8	76.135
1	2	7472	1	16	.	27.2	17.6	27.4	55.8	75.236	24.8	17.8	25.25	65.4	73.158	26	17.7	26.325	60.6	74.197
1	2	7472	1	17	.	24.9	17	24.65	61.9	72.27	24.5	17.3	25.25	64.4	72.978	24.7	17.15	24.95	63.15	72.624
1	2	7472	1	18	.	24.3	17.2	24.55	64.7	72.242	24	16.8	24.35	64.5	71.898	24.15	17	24.45	64.6	72.07
1	2	7472	1	19	.	23.9	17.3	24.25	67	71.978	23.6	16.5	23.7	64.6	71.14	23.75	16.9	23.975	65.8	71.559
1	2	7472	1	20	.	22.7	16.9	23.25	70.2	70.834	23.3	16.3	23.35	64.9	70.718	23	16.6	23.3	67.55	70.776
1	2	7472	1	21	.	22.6	17	23.15	71.1	70.77	23	16.1	23.1	65.2	70.396	22.8	16.55	23.125	68.15	70.583
1	2	7472	1	22	.	22.7	17.3	23.4	71.7	71.128	22.7	15.9	22.75	65.5	69.974	22.7	16.6	23.075	68.6	70.551
1	2	7472	1	23	.	23.7	17.8	24.6	69.9	72.508	22.5	15.8	22.8	65.9	69.988	23.1	16.8	23.7	67.9	71.248
1	2	7472	1	24	.	23.9	17.9	24.85	69.5	72.794	22.3	15.6	22.5	66.2	69.616	23.1	16.75	23.675	67.85	71.205
1	2	7472	1	1	.	23.8	17.9	24.3	69.9	72.244	22.1	15.4	22.1	66.2	69.144	22.95	16.65	23.2	68.05	70.694
1	2	7472	1	2	.	23.7	17.9	24.7	70.3	72.644	21.9	15.3	21.95	66.2	68.958	22.8	16.6	23.325	68.25	70.801
1	2	7472	1	3	.	24.1	18.1	25	69.4	73.016	21.7	15.1	21.85	66.4	68.786	22.9	16.6	23.425	67.9	70.901
1	2	7472	1	4	.	23.2	17.6	23.65	71.1	71.486	21.6	15.1	21.85	66.6	68.786	22.4	16.35	22.75	68.85	70.136
1	2	7472	1	5	.	21.9	16.9	22.15	73.5	69.734	21.4	14.9	21.95	66.7	68.814	21.65	15.9	22.05	70.1	69.274
1	2	7472	1	6	.	26.2	19.1	28.7	65.1	77.076	21.3	14.8	23.3	66.8	70.128	23.75	16.95	26	65.95	73.602
1	2	7472	1	7	.	30.5	20	34.2	53.6	82.9	21.3	14.9	24.8	67	71.664	25.9	17.45	29.5	60.3	77.282
1	2	7472	1	8	.	31.2	19.7	33.5	50.8	82.092	21.4	15	23.5	67.1	70.4	26.3	17.35	28.5	58.95	76.246
1	2	7472	1	9	.	32.3	20.5	34.6	50.1	83.48	21.5	15.1	23.25	67.1	70.186	26.9	17.8	28.925	58.6	76.833
1	2	7472	1	10	.	32.8	20.7	35.85	49.1	84.802	21.6	15.2	22.5	67.3	69.472	27.2	17.95	29.175	58.2	77.137
1	2	7472	1	11	.	33.9	20.7	37	46.2	85.952	21.9	15.6	23.1	67.6	70.216	27.9	18.15	30.05	56.9	78.084
1	2	7472	1	12	.	33	20.2	34.35	47.2	83.122	22.2	15.9	22.4	67.7	69.624	27.6	18.05	28.375	57.45	76.373
1	2	7472	1	13	.	34.4	20.8	36	45.2	84.988	22.5	16.2	23.85	67.8	71.182	28.45	18.5	29.925	56.5	78.085
1	2	7472	1	14	.	33	20.1	35.25	47	83.986	22.8	16.5	24.15	67.8	71.59	27.9	18.3	29.7	57.4	77.788
1	2	7472	1	15	.	32.2	20	33.6	48.9	82.3	23	16.6	24.4	67.6	71.876	27.6	18.3	29	58.25	77.088
1	2	7472	1	16	.	28	18.4	28.2	56.2	76.324	23	16.6	23.45	67.4	70.926	25.5	17.5	25.825	61.8	73.625
1	2	7472	1	17	.	25.1	17.6	25	63.2	72.836	23	16.5	23.75	67.2	71.19	24.05	17.05	24.375	65.2	72.013
1	2	7472	1	18	.	23.6	17.1	23.6	67	71.256	22.9	16.4	23.4	67	70.804	23.25	16.75	23.5	67	71.03
1	2	7472	1	19	.	22.6	16.7	23	69.4	70.512	22.7	16.1	22.95	66.7	70.246	22.65	16.4	22.975	68.05	70.379
1	2	7472	1	20	.	22.5	17	23.2	71.5	70.82	22.4	15.8	22.65	66.5	69.838	22.45	16.4	22.925	69	70.329
1	2	7472	1	21	.	22.5	17.5	23.05	73.5	70.85	22.3	15.7	22.5	66.5	69.652	22.4	16.6	22.775	70	70.251
1	2	7472	1	22	.	23	17.9	23.7	73.4	71.644	22	15.4	22.05	66.4	69.094	22.5	16.65	22.875	69.9	70.369
1	2	7472	1	23	.	22.6	17.6	22.8	73.7	70.636	21.9	15.3	22.3	66.4	69.308	22.25	16.45	22.55	70.05	69.972
1	2	7472	1	24	.	21	16.4	20.7	75.1	68.104	21.8	15.2	22.85	66.3	69.822	21.4	15.8	21.775	70.7	68.963
1	2	7472	1	1	.	21.1	16.6	21.25	75.5	68.726	21.6	14.9	22.2	65.8	69.064	21.35	15.75	21.725	70.65	68.895
1	2	7472	1	2	.	19.4	15.6	19.75	79	66.866	21.5	14.7	22.25	65.5	69.042	20.45	15.15	21	72.25	67.954
1	2	7472	1	3	.	20.7	16.7	21.5	77.9	69.012	21.3	14.4	21.65	64.9	68.334	21	15.55	21.575	71.4	68.673
1	2	7472	1	4	.	21.6	17.2	22.5	76.4	70.192	21.2	14.3	21.6	64.8	68.248	21.4	15.75	22.05	70.6	69.22
1	2	7472	1	5	.	20.9	16.3	21.25	75.1	68.618	21.1	14.2	21.7	64.9	68.312	21	15.25	21.475	70	68.465
1	2	7472	1	6	.	23.5	17.8	25.8	70.6	73.708	20.9	14	21.65	65	68.19	22.2	15.9	23.725	67.8	70.949
1	2	7472	1	7	.	27.5	19.3	30.35	61.2	78.798	20.9	14.1	22.75	65.1	69.326	24.2	16.7	26.55	63.15	74.062
1	2	7472	1	8	.	28.9	19.5	31	57.1	79.52	21	14.2	22.1	65.3	68.712	24.95	16.85	26.55	61.2	74.116
1	2	7472	1	9	.	32.4	20.6	34.1	50.1	83.016	21.2	14.5	22.4	65.7	69.12	26.8	17.55	28.25	57.9	76.068
1	2	7472	1	10	.	34	20.8	37.15	46.4	86.138	21.4	14.8	22.45	66.3	69.278	27.7	17.8	29.8	56.35	77.708
1	2	7472	1	11	.	35.2	21.8	39.2	46.2	88.548	21.8	15.3	23.55	66.7	70.558	28.5	18.55	31.375	56.45	79.553
1	2	7472	1	12	.	34.3	20.9	36.4	45.8	85.424	22.1	15.6	22.35	66.9	69.466	28.2	18.25	29.375	56.35	77.445
1	2	7472	1	13	.	32.2	20.2	33.65	49.5	82.422	22.4	15.9	22.55	67	69.774	27.3	18.05	28.1	58.25	76.098
1	2	7472	1	14	.	31.2	20.1	33	51.9	81.736	22.7	16.2	23.2	67	70.532	26.95	18.15	28.1	59.45	76.134
1	2	7472	1	15	.	29	19.5	29.85	56.7	78.37	23	16.5	23.15	66.9	70.59	26	18	26.5	61.8	74.48
1	2	7472	1	16	.	25.8	18.2	25.9	63.3	73.952	23.2	16.6	24.05	66.8	71.526	24.5	17.4	24.975	65.05	72.739
1	2	7472	1	17	.	24.8	18.1	25.35	66.6	73.366	23.1	16.5	23.7	66.6	71.14	23.95	17.3	24.525	66.6	72.253
1	2	7472	1	18	.	23.1	17.5	23.55	71.2	71.35	23	16.4	23.8	66.5	71.204	23.05	16.95	23.675	68.85	71.277
1	2	7472	1	19	.	23.5	18.5	24.45	73.7	72.61	22.7	16.1	22.8	66.4	70.096	23.1	17.3	23.625	70.05	71.353
1	2	7472	1	20	.	22	17.8	22	77.1	69.908	22.6	16	23.7	66.4	70.96	22.3	16.9	22.85	71.75	70.434
1	2	7472	1	21	.	20.6	17.1	21	80.6	68.656	22.5	15.9	23.2	66.5	70.424	21.55	16.5	22.1	73.55	69.54
1	2	7472	1	22	.	20.5	17.3	21.3	82.1	69.028	22.3	15.7	22.5	66.5	69.652	21.4	16.5	21.9	74.3	69.34
1	2	7472	1	23	.	20.5	17.4	21.4	82.9	69.164	22.2	15.6	22.25	66.5	69.366	21.35	16.5	21.825	74.7	69.265
1	2	7472	1	24	.	20.7	17.7	21.6	83.3	69.472	22.1	15.5	22.35	66.5	69.43	21.4	16.6	21.975	74.9	69.451
1	2	7472	1	1	.	20.4	17.7	21.15	84.9	69.022	22	15.4	22.4	66.5	69.444	21.2	16.55	21.775	75.7	69.233
1	2	7472	1	2	.	20.3	17.7	21.05	85.1	68.922	21.9	15.3	22.2	66.5	69.208	21.1	16.5	21.625	75.8	69.065
1	2	7472	1	3	.	20.2	17.8	20.95	86.1	68.858	21.8	15.2	22.05	66.5	69.022	21	16.5	21.5	76.3	68.94
1	2	7472	1	4	.	20.2	17.8	21.15	86.5	69.058	21.8	15.3	21.8	66.6	68.808	21	16.55	21.475	76.55	68.933
1	2	7472	1	5	.	20	17.5	20.45	85.7	68.25	21.7	15.2	22.3	66.7	69.272	20.85	16.35	21.375	76.2	68.761
1	2	7472	1	6	.	19.3	17.4	20.2	89	67.964	21.6	15.1	21.8	66.8	68.736	20.45	16.25	21	77.9	68.35
1	2	7472	1	7	.	23.9	22.1	27.2	90.1	76.656	21.7	15.6	23.6	68.6	70.716	22.8	18.85	25.4	79.35	73.686
1	2	7472	1	8	.	28.6	25.5	32.45	83.5	83.13	22	15.8	24.4	68.2	71.588	25.3	20.65	28.425	75.85	77.359
1	2	7472	1	9	.	27.5	24.5	29.95	84.1	80.27	22.2	16	23.4	68.2	70.66	24.85	20.25	26.675	76.15	75.465
1	2	7472	1	10	.	23.2	20.7	25.15	86.2	74.102	22.7	16.5	23.5	68.2	70.94	22.95	18.6	24.325	77.2	72.521
1	2	7472	1	11	.	22	19.3	23.6	84.9	72.048	23	16.7	23.6	68	71.112	22.5	18	23.6	76.45	71.58
1	2	7472	1	12	.	20.5	18	21.4	85.7	69.38	23.5	17.2	23.7	67.8	71.392	22	17.6	22.55	76.75	70.386
1	2	7472	1	13	.	20.3	18.2	21.55	88.1	69.602	23.8	17.4	23.9	67.5	71.664	22.05	17.8	22.725	77.8	70.633
1	2	7472	1	14	.	20.6	18.4	21.7	87.4	69.824	24.6	18	24.85	66.9	72.83	22.6	18.2	23.275	77.15	71.327
1	2	7472	1	15	.	20.2	18	21.3	87.6	69.28	25	18.3	25.1	66.5	73.188	22.6	18.15	23.2	77.05	71.234
1	2	7472	1	16	.	19.2	17.1	19.9	88.2	67.556	24.9	18.2	25.35	66.6	73.402	22.05	17.65	22.625	77.4	70.479
1	2	7472	1	17	.	18.7	16.8	19.55	88.8	67.098	24.5	17.9	24.85	67.1	72.794	21.6	17.35	22.2	77.95	69.946
1	2	7472	1	18	.	18.6	16.7	19.4	88.8	66.912	24.1	17.7	24.5	67.6	72.372	21.35	17.2	21.95	78.2	69.642
1	2	7472	1	19	.	18.2	16.3	18.95	89	66.318	23.9	17.6	24.35	67.9	72.186	21.05	16.95	21.65	78.45	69.252
1	2	7472	1	20	.	18.4	16.5	19.4	89.2	66.84	23.6	17.3	23.7	68	71.428	21	16.9	21.55	78.6	69.134
1	2	7472	1	21	.	18	16.2	18.9	89.4	66.232	23.5	17.2	23.95	68.1	71.642	20.75	16.7	21.425	78.75	68.937
1	2	7472	1	22	.	18.1	16.3	19.1	89.6	66.468	23.3	17	23.55	68	71.17	20.7	16.65	21.325	78.8	68.819
1	2	7472	1	23	.	18.8	16.9	19.95	88.9	67.534	23.2	16.9	23.4	67.9	70.984	21	16.9	21.675	78.4	69.259
1	2	7472	1	24	.	18.9	17	20.1	89	67.72	23.1	16.8	23.25	67.7	70.798	21	16.9	21.675	78.35	69.259
1	2	7472	1	1	.	18.8	16.4	20	86.5	67.404	23	16.6	23	67.5	70.476	20.9	16.5	21.5	77	68.94
1	2	7472	1	2	.	19.7	16.7	21.05	83.2	68.562	22.9	16.5	23.15	67.3	70.59	21.3	16.6	22.1	75.25	69.576
1	2	7472	1	3	.	18.3	15.9	18.85	86.1	66.074	22.8	16.3	23.25	67.1	70.618	20.55	16.1	21.05	76.6	68.346
1	2	7472	1	4	.	18	15.7	19.05	86.8	66.202	22.7	16.2	22.9	67	70.232	20.35	15.95	20.975	76.9	68.217
1	2	7472	1	5	.	18.3	15.8	19.2	85.7	66.388	22.7	16.2	22.8	66.9	70.132	20.5	16	21	76.3	68.26
1	2	7472	1	6	.	19.9	17.3	21.35	85.1	69.078	22.6	16.1	22.95	66.8	70.246	21.25	16.7	22.15	75.95	69.662
1	2	7472	1	7	.	22.2	18.3	24.05	78.9	72.138	23	16.3	23.75	66.1	71.118	22.6	17.3	23.9	72.5	71.628
1	2	7472	1	8	.	29.3	21.3	33.8	62.2	82.968	23.4	16.5	27	65.5	74.44	26.35	18.9	30.4	63.85	78.704
1	2	7472	1	9	.	28.9	20.8	31.55	61.7	80.538	24.5	17.2	26.85	64.1	74.542	26.7	19	29.2	62.9	77.54
1	2	7472	1	10	.	32.9	22.2	37.25	53.7	86.742	25.4	17.7	28.65	62.8	76.522	29.15	19.95	32.95	58.25	81.632
1	2	7472	1	11	.	32	21.7	36.1	54.7	85.412	25.5	17.9	27.4	62.9	75.344	28.75	19.8	31.75	58.8	80.378
1	2	7472	1	12	.	32.5	22.4	36.2	55.5	85.764	24.3	15.5	25.95	58.3	73.03	28.4	18.95	31.075	56.9	79.397
1	2	7472	1	13	.	32.5	22.8	37.05	56.9	86.758	26.1	15.9	28.7	53.5	75.924	29.3	19.35	32.875	55.2	81.341
1	2	7472	1	14	.	30.5	21.8	32.8	60	82.148	28.7	17.8	29.95	52	77.858	29.6	19.8	31.375	56	80.003
1	2	7472	1	15	.	27	20.1	28.4	66	77.136	30.2	14.3	30.4	38.2	77.048	28.6	17.2	29.4	52.1	77.092
1	2	7472	1	16	.	24.1	18.8	24.85	72.5	73.118	24.8	14.1	25.25	51.6	71.826	24.45	16.45	25.05	62.05	72.472
1	2	7472	1	17	.	22.3	18.1	22.65	77.4	70.666	20.7	14.1	21.8	66.1	68.376	21.5	16.1	22.225	71.75	69.521
1	2	7472	1	18	.	21.5	18.1	22.1	81	70.116	19.6	13.6	20.2	68.4	66.596	20.55	15.85	21.15	74.7	68.356
1	2	7472	1	19	.	21.5	18.4	22.35	82.6	70.474	19.7	12.5	20.1	63.3	66.1	20.6	15.45	21.225	72.95	68.287
1	2	7472	1	20	.	21.1	18.4	21.75	84.8	69.874	22.1	14	22.65	60.1	69.19	21.6	16.2	22.2	72.45	69.532
1	2	7472	1	21	.	21.3	18.8	22.45	86.2	70.718	21.3	13.9	21.45	62.8	67.954	21.3	16.35	21.95	74.5	69.336
1	2	7472	1	22	.	21.4	19	22.3	86.4	70.64	20.9	14	21.15	64.9	67.69	21.15	16.5	21.725	75.65	69.165
1	2	7472	1	23	.	20.8	18.4	21.45	86.6	69.574	20.8	14	21.3	65.2	67.84	20.8	16.2	21.375	75.9	68.707
1	2	7472	1	24	.	20.7	18.4	21.45	86.9	69.574	20.4	13.7	20.8	65.6	67.232	20.55	16.05	21.125	76.25	68.403
1	2	7472	1	1	.	20.3	18.1	21.1	87.5	69.116	19.6	13.3	19.95	67.4	66.238	19.95	15.7	20.525	77.45	67.677
1	2	7472	1	2	.	20.1	17.9	20.9	87.6	68.844	19.4	13	19.85	66.5	66.03	19.75	15.45	20.375	77.05	67.437
1	2	7472	1	3	.	19.9	17.8	21	88	68.908	19.6	12.7	19.65	64.6	65.722	19.75	15.25	20.325	76.3	67.315
1	2	7472	1	4	.	19.4	17.2	20.1	87.5	67.792	19.7	12.6	20.15	63.7	66.186	19.55	14.9	20.125	75.6	66.989
1	2	7472	1	5	.	19.2	17.1	19.95	87.9	67.606	19.7	12.3	20.05	62.7	65.978	19.45	14.7	20	75.3	66.792
1	2	7472	1	6	.	19.7	17.8	20.9	88.9	68.808	20.4	12.6	20.5	61.1	66.536	20.05	15.2	20.7	75	67.672
1	2	7472	1	7	.	28.5	23.1	33.6	73	83.416	23.5	13.9	29	54.9	75.504	26	18.5	31.3	63.95	79.46
1	2	7472	1	8	.	32.5	22.1	36.7	54.7	86.156	26.2	15	30.05	50.4	76.95	29.35	18.55	33.375	52.55	81.553
1	2	7472	1	9	.	33.9	21.7	37.55	49.2	86.862	30.1	16.7	33.3	44.7	80.812	32	19.2	35.425	46.95	83.837
1	2	7472	1	10	.	34.8	22.4	38.15	48.8	87.714	34.5	18.7	38.8	39.5	87.032	34.65	20.55	38.475	44.15	87.373
1	2	7472	1	11	.	34	20.4	35.6	45.1	84.444	36.5	18.6	38.05	35.3	86.246	35.25	19.5	36.825	40.2	85.345
1	2	7472	1	12	.	33.3	19	32.6	43.2	80.94	33.1	17	34.4	38.4	82.02	33.2	18	33.5	40.8	81.48
1	2	7472	1	13	.	33.8	19.7	34.9	43.9	83.492	32.5	15.7	35.1	36.7	82.252	33.15	17.7	35	40.3	82.872
1	2	7472	1	14	.	27.6	17.7	27.95	55.1	75.822	32.7	15.1	32.8	34.9	79.736	30.15	16.4	30.375	45	77.779
1	2	7472	1	15	.	28.3	19.4	29.65	58.6	78.134	28.9	16.3	29.55	46.7	76.918	28.6	17.85	29.6	52.65	77.526
1	2	7472	1	16	.	23.4	18.3	22.95	73.1	71.038	25.8	15.3	27.4	52.5	74.408	24.6	16.8	25.175	62.8	72.723
1	2	7472	1	17	.	21.8	17.7	21.85	77.7	69.722	22.6	15.4	23.6	63.9	70.644	22.2	16.55	22.725	70.8	70.183
1	2	7472	1	18	.	20.6	17	20.95	80.2	68.57	23.9	14.5	24.65	55.7	71.37	22.25	15.75	22.8	67.95	69.97
1	2	7472	1	19	.	20.8	17.6	21.65	82.2	69.486	23.6	14.1	24.15	55.5	70.726	22.2	15.85	22.9	68.85	70.106
1	2	7472	1	20	.	21.6	18.7	22.4	83.9	70.632	24	14.2	24.4	54.4	71.012	22.8	16.45	23.4	69.15	70.822
1	2	7472	1	21	.	21.3	18.5	21.95	84.4	70.11	23.7	14.2	24.2	55.4	70.812	22.5	16.35	23.075	69.9	70.461
1	2	7472	1	22	.	20.9	18.1	21.5	84.5	69.516	23.6	14	24.05	54.9	70.59	22.25	16.05	22.775	69.7	70.053
1	2	7472	1	23	.	20.9	17.6	21.65	81.9	69.486	22.8	13.4	23	55.5	69.324	21.85	15.5	22.325	68.7	69.405
1	2	7472	1	24	.	20.9	17.3	21.55	80	69.278	22.1	13.1	22.35	56.9	68.566	21.5	15.2	21.95	68.45	68.922
1	2	7472	1	1	.	20.5	16.7	21.15	79.1	68.662	21.9	13.1	22.2	57.6	68.416	21.2	14.9	21.675	68.35	68.539
1	2	7472	1	2	.	20.8	16.4	21.6	76.2	69.004	22	13	22.1	56.9	68.28	21.4	14.7	21.85	66.55	68.642
1	2	7472	1	3	.	20.2	15.9	20.75	76.7	67.974	21.6	12.9	21.6	57.9	67.744	20.9	14.4	21.175	67.3	67.859
1	2	7472	1	4	.	19.7	15.6	20.25	77.5	67.366	21.5	12.7	21.5	57.3	67.572	20.6	14.15	20.875	67.4	67.469
1	2	7472	1	5	.	19.9	15.4	20.55	75.7	67.594	21.3	12.5	21.5	57.5	67.5	20.6	13.95	21.025	66.6	67.547
1	2	7472	1	6	.	24.5	18.1	27.95	67.8	75.966	21.7	12.8	24.45	57.1	70.558	23.1	15.45	26.2	62.45	73.262
1	2	7472	1	7	.	30.7	20.8	35.7	55.7	84.688	23	13.5	28.25	55.1	74.61	26.85	17.15	31.975	55.4	79.649
1	2	7472	1	8	.	32.7	20.8	36.75	49.9	85.738	25	14.3	28.5	51.7	75.148	28.85	17.55	32.625	50.8	80.443
1	2	7472	1	9	.	32.8	19.5	35.9	45.7	84.42	27.4	15.3	30.4	47.7	77.408	30.1	17.4	33.15	46.7	80.914
1	2	7472	1	10	.	32.6	18.3	35.2	42.8	83.288	29.1	15.9	31.7	44.9	78.924	30.85	17.1	33.45	43.85	81.106
1	2	7472	1	11	.	33	18.4	35.4	42.3	83.524	33.9	17.5	35.4	38	83.2	33.45	17.95	35.4	40.15	83.362
1	2	7472	1	12	.	33.8	18.4	34.9	40.4	83.024	33	16.6	34.45	37.7	81.926	33.4	17.5	34.675	39.05	82.475
1	2	7472	1	13	.	34.7	18.7	35.4	39.2	83.632	32.3	16.8	34.15	39.6	81.698	33.5	17.75	34.775	39.4	82.665
1	2	7472	1	14	.	34.2	18	34.85	38.4	82.83	32.1	16.3	35.4	39	82.768	33.15	17.15	35.125	38.7	82.799
1	2	7472	1	15	.	32.4	17.2	33.65	40.4	81.342	29.7	15.1	32.45	41.4	79.386	31.05	16.15	33.05	40.9	80.364
1	2	7472	1	16	.	25.5	14.1	24.4	49.6	70.976	27.2	15.6	28.3	49.2	75.416	26.35	14.85	26.35	49.4	73.196
1	2	7472	1	17	.	20.2	12.8	19.85	62.6	65.958	25.6	14.6	27.3	50.9	74.056	22.9	13.7	23.575	56.75	70.007
1	2	7472	1	18	.	20.4	13	20.9	62.5	67.08	24	13.9	24.2	53.5	70.704	22.2	13.45	22.55	58	68.892
1	2	7472	1	19	.	21.5	14.4	22.6	64.1	69.284	23.3	13.4	23.45	53.8	69.774	22.4	13.9	23.025	58.95	69.529
1	2	7472	1	20	.	21.9	14.5	22.45	63.1	69.17	22.6	13.2	22.95	55.7	69.202	22.25	13.85	22.7	59.4	69.186
1	2	7472	1	21	.	19.7	13	18.9	65.3	65.08	22.4	13.2	23.8	56.1	70.052	21.05	13.1	21.35	60.7	67.566
1	2	7472	1	22	.	20.8	13.6	21.55	63.6	67.946	22.1	13.3	23	57.5	69.288	21.45	13.45	22.275	60.55	68.617
1	2	7472	1	23	.	21	13.5	21.5	62.5	67.86	21.6	13	21.75	58.2	67.93	21.3	13.25	21.625	60.35	67.895
1	2	7472	1	24	.	20.9	13.4	21.4	62.3	67.724	21.2	12.7	21.35	58.7	67.422	21.05	13.05	21.375	60.5	67.573
1	2	7472	1	1	.	19.9	12.9	20.45	64.1	66.594	21.3	12.7	21.55	58.2	67.622	20.6	12.8	21	61.15	67.108
1	2	7472	1	2	.	20.3	12.9	20.8	62.6	66.944	20.7	12.4	20.8	59.3	66.764	20.5	12.65	20.8	60.95	66.854
1	2	7472	1	3	.	20.1	12.7	20.55	62.5	66.622	20.4	12.2	20.45	59.6	66.342	20.25	12.45	20.5	61.05	66.482
1	2	7472	1	4	.	18.7	11.9	18.8	64.9	64.584	20.1	12.2	20.35	60.6	66.242	19.4	12.05	19.575	62.75	65.413
1	2	7472	1	5	.	17.2	11.1	16.35	67.4	61.846	19.9	12.1	21.5	61.1	67.356	18.55	11.6	18.925	64.25	64.601
1	2	7472	1	6	.	24.8	15.7	29.4	57.3	76.552	21.2	12.5	25.05	57.9	71.05	23	14.1	27.225	57.6	73.801
1	2	7472	1	7	.	30.9	18.3	35.9	47.1	83.988	24.3	13.7	29.5	51.9	75.932	27.6	16	32.7	49.5	79.96
1	2	7472	1	8	.	32.3	17.4	35.4	41.1	83.164	28	14.2	31.35	43.1	77.962	30.15	15.8	33.375	42.1	80.563
1	2	7472	1	9	.	32.7	16.2	35.3	37.4	82.632	31.1	14.2	33.25	35.9	79.862	31.9	15.2	34.275	36.65	81.247
1	2	7472	1	10	.	32.7	15.6	35.2	36	82.316	33.8	15.6	35.85	33.8	82.966	33.25	15.6	35.525	34.9	82.641
1	2	7472	1	11	.	32.8	15.4	35.05	35.2	82.094	35	15.4	35.35	31.3	82.394	33.9	15.4	35.2	33.25	82.244
1	2	7472	1	12	.	33.4	15.9	35.1	35.3	82.324	33	14.8	33.85	33.5	80.678	33.2	15.35	34.475	34.4	81.501
1	2	7472	1	13	.	33.9	15.7	34.7	33.9	81.852	31.6	14.2	33	35	79.612	32.75	14.95	33.85	34.45	80.732
1	2	7472	1	14	.	33.7	15.3	34.6	33.4	81.608	31.7	14.6	34.25	35.7	81.006	32.7	14.95	34.425	34.55	81.307
1	2	7472	1	15	.	32.3	14.8	33.45	34.9	80.278	29.7	14.2	32.1	38.9	78.712	31	14.5	32.775	36.9	79.495
1	2	7472	1	16	.	25.5	11.9	24.7	42.7	70.484	25.6	14.3	26.45	49.7	73.098	25.55	13.1	25.575	46.2	71.791
1	2	7472	1	17	.	19.4	10.1	18.9	54.9	64.036	21.2	13.5	23.15	61.5	69.51	20.3	11.8	21.025	58.2	66.773
1	2	7472	1	18	.	17.6	9.7	18.25	60.2	63.242	20	12.8	20.9	63.5	67.008	18.8	11.25	19.575	61.85	65.125
1	2	7472	1	19	.	18.2	10.4	18.15	60.4	63.394	19.2	12.9	20.05	67.1	66.194	18.7	11.65	19.1	63.75	64.794
1	2	7472	1	20	.	17.4	10.2	17.4	62.8	62.572	19.5	12.2	20.45	63	66.342	18.45	11.2	18.925	62.9	64.457
1	2	7472	1	21	.	18.1	10.6	18.05	61.8	63.366	19.8	11.9	20.75	60.7	66.534	18.95	11.25	19.4	61.25	64.95
1	2	7472	1	22	.	18.6	11	18.8	61.6	64.26	19.4	11.5	19.8	60.6	65.44	19	11.25	19.3	61.1	64.85
1	2	7472	1	23	.	18.9	11.4	19.2	61.9	64.804	19.8	11.6	20.4	59.3	66.076	19.35	11.5	19.8	60.6	65.44
1	2	7472	1	24	.	18.1	10.9	17.4	63.1	62.824	19.3	11.1	21.1	59.4	66.596	18.7	11	19.25	61.25	64.71
1	2	7472	1	1	.	16.5	10.1	15.3	66.2	60.436	18.8	11.1	20.85	60.9	66.346	17.65	10.6	18.075	63.55	63.391
1	2	7472	1	2	.	17.2	10.8	18.4	66.2	63.788	19	11.5	19.5	61.9	65.14	18.1	11.15	18.95	64.05	64.464
1	2	7472	1	3	.	15.3	9.8	14.45	69.7	59.478	18.2	11.3	21.15	64.4	66.718	16.75	10.55	17.8	67.05	63.098
1	2	7472	1	4	.	18.1	11.8	19.6	66.7	65.348	17.5	11.5	17.55	68.2	63.19	17.8	11.65	18.575	67.45	64.269
1	2	7472	1	5	.	16.4	10.7	16.3	69	61.652	17.7	11.4	18.6	66.9	64.204	17.05	11.05	17.45	67.95	62.928
1	2	7472	1	6	.	24.9	16.3	29.85	58.9	77.218	17.8	12.2	23.2	69.8	69.092	21.35	14.25	26.525	64.35	73.155
1	2	7472	1	7	.	31.4	18.6	36.6	46.7	84.796	23.9	13.6	29.95	52.6	76.346	27.65	16.1	33.275	49.65	80.571
1	2	7472	1	8	.	33	18.2	36.55	41.7	84.602	27	15	30.25	48	77.15	30	16.6	33.4	44.85	80.876
1	2	7472	1	9	.	33.4	17.1	36.25	38	83.906	31.4	16.4	34.4	40.8	81.804	32.4	16.75	35.325	39.4	82.855
1	2	7472	1	10	.	33.9	16.8	36.5	36.2	84.048	35.1	15.3	36.3	30.9	83.308	34.5	16.05	36.4	33.55	83.678
1	2	7472	1	11	.	33.8	16.9	35.75	36.7	83.334	36.3	16.5	39.5	31.1	86.94	35.05	16.7	37.625	33.9	85.137
1	2	7472	1	12	.	35.8	16.7	38.1	32.4	85.612	32.6	14	36.95	32.6	83.49	34.2	15.35	37.525	32.5	84.551
1	2	7472	1	13	.	35.9	16.4	39.65	31.7	87.054	32.1	13.9	36.1	33.4	82.604	34	15.15	37.875	32.55	84.829
1	2	7472	1	14	.	35.3	16.3	39.05	32.6	86.418	32.8	14.6	36.1	33.6	82.856	34.05	15.45	37.575	33.1	84.637
1	2	7472	1	15	.	34.5	16.6	36.4	34.6	83.876	29.6	13.9	32.65	38.4	79.154	32.05	15.25	34.525	36.5	81.515
1	2	7472	1	16	.	29.6	15	30.2	41.3	77.1	25.6	13.7	26.3	47.8	72.732	27.6	14.35	28.25	44.55	74.916
1	2	7472	1	17	.	23.9	13	24.2	50.5	70.38	21.6	13.5	22.2	60.3	68.56	22.75	13.25	23.2	55.4	69.47
1	2	7472	1	18	.	21.7	12.2	21.05	54.8	66.942	19.3	12.8	21	66.3	67.108	20.5	12.5	21.025	60.55	67.025
1	2	7472	1	19	.	19.2	11.8	19.9	62.6	65.648	20.4	12.4	22.35	60.3	68.314	19.8	12.1	21.125	61.45	66.981
1	2	7472	1	20	.	19	12.1	19.35	64.3	65.206	21.4	12.2	23.25	55.8	69.142	20.2	12.15	21.3	60.05	67.174
1	2	7472	1	21	.	19.2	12.6	20	65.7	66.036	21.6	12.2	22.85	55.4	68.742	20.4	12.4	21.425	60.55	67.389
1	2	7472	1	22	.	22	14.8	22.35	64	69.178	21.6	12.3	22.85	55.5	68.778	21.8	13.55	22.6	59.75	68.978
1	2	7472	1	23	.	20.8	15.6	21.35	72.4	68.466	21.4	12.3	22	56.3	67.928	21.1	13.95	21.675	64.35	68.197
1	2	7472	1	24	.	20.4	15.8	21.15	75.3	68.338	21.1	12.1	21.45	56.6	67.306	20.75	13.95	21.3	65.95	67.822
1	2	7472	1	1	.	20.2	15.9	20.85	76.6	68.074	20.7	12	21.2	57.8	67.02	20.45	13.95	21.025	67.2	67.547
1	2	7472	1	2	.	18.4	15.4	18.2	82.7	65.244	20	11.7	21.45	59.1	67.162	19.2	13.55	19.825	70.9	66.203
1	2	7472	1	3	.	18	15.1	18.6	83.2	65.536	19.9	11.5	20.35	58.5	65.99	18.95	13.3	19.475	70.85	65.763
1	2	7472	1	4	.	17.6	14.8	18.3	83.9	65.128	19.6	11.5	20	59.5	65.64	18.6	13.15	19.15	71.7	65.384
1	2	7472	1	5	.	16.7	14.1	17.35	84.8	63.926	18.9	11.2	19.3	61.3	64.832	17.8	12.65	18.325	73.05	64.379
1	2	7472	1	6	.	16.4	13.7	17.15	84.3	63.582	20.4	11.8	20.85	57.8	66.598	18.4	12.75	19	71.05	65.09
1	2	7472	1	7	.	16.9	14.1	18.15	83.6	64.726	23.9	13.6	24.05	52.6	70.446	20.4	13.85	21.1	68.1	67.586
1	2	7472	1	8	.	19.7	14.9	22.15	73.9	69.014	28.2	14.6	29.45	43.5	76.206	23.95	14.75	25.8	58.7	72.61
1	2	7472	1	9	.	19.9	14.9	22.3	73	69.164	31.3	15.1	32.6	37.8	79.536	25.6	15	27.45	55.4	74.35
1	2	7472	1	10	.	20.2	14.9	22.2	71.8	69.064	34.1	14.7	35.05	31.3	81.842	27.15	14.8	28.625	51.55	75.453
1	2	7472	1	11	.	19.6	14.5	20.9	72.7	67.62	35.3	15.7	35.4	31.3	82.552	27.45	15.1	28.15	52	75.086
1	2	7472	1	12	.	20.3	14.4	22.75	68.9	69.434	33.3	14.4	34.6	32.1	81.284	26.8	14.4	28.675	50.5	75.359
1	2	7472	1	13	.	19.2	13.7	21.4	70.7	67.832	32.5	13.8	33.5	32.4	79.968	25.85	13.75	27.45	51.55	73.9
1	2	7472	1	14	.	19.1	13.3	21.15	69.5	67.438	32.8	14.3	33.65	32.9	80.298	25.95	13.8	27.4	51.2	73.868
1	2	7472	1	15	.	25.2	15.7	28.3	56	75.452	30.3	13.1	31.45	35.1	77.666	27.75	14.4	29.875	45.55	76.559
1	2	7472	1	16	.	16.4	10.7	16.8	69.1	62.152	27.1	12	27.55	39.3	73.37	21.75	11.35	22.175	54.2	67.761
1	2	7472	1	17	.	13.1	8.7	13.3	75.1	57.932	21.3	12.5	22.8	57.4	68.8	17.2	10.6	18.05	66.25	63.366
1	2	7472	1	18	.	12.4	8.5	12.45	77.3	57.01	20.1	12.8	21.7	63.1	67.808	16.25	10.65	17.075	70.2	62.409
1	2	7472	1	19	.	12.2	8.5	12.65	78.6	57.21	20	11.9	21.2	59.8	66.984	16.1	10.2	16.925	69.2	62.097
1	2	7472	1	20	.	12	8.6	12.55	79.8	57.146	19.8	11.2	21.25	57.8	66.782	15.9	9.9	16.9	68.8	61.964
1	2	7472	1	21	.	12	8.7	12.45	80.3	57.082	19.2	11.8	20.4	62.4	66.148	15.6	10.25	16.425	71.35	61.615
1	2	7472	1	22	.	12.1	8.9	12.8	81.2	57.504	17.9	11.5	18.85	66.3	64.49	15	10.2	15.825	73.75	60.997
1	2	7472	1	23	.	13.2	10.3	14	82.7	59.208	18.4	11.1	19	62.8	64.496	15.8	10.7	16.5	72.75	61.852
1	2	7472	1	24	.	13.1	10.2	13.55	83	58.722	17.9	11.3	18.75	65.4	64.318	15.5	10.75	16.15	74.2	61.52
1	2	7472	1	1	.	12.9	10.1	13.45	83.6	58.586	17.1	11.1	17.8	67.8	63.296	15	10.6	15.625	75.7	60.941
1	2	7472	1	2	.	12.7	10.1	13.15	84.2	58.286	18.5	11.2	19.25	62.7	64.782	15.6	10.65	16.2	73.45	61.534
1	2	7472	1	3	.	12.4	9.8	12.8	84.5	57.828	17.3	11	18.1	66.9	63.56	14.85	10.4	15.45	75.7	60.694
1	2	7472	1	4	.	11.8	9.3	12.3	85	57.148	18.8	10.9	19.55	60.4	64.974	15.3	10.1	15.925	72.7	61.061
1	2	7472	1	5	.	12.1	9.6	12.65	84.9	57.606	18.6	10.8	19.15	60.8	64.538	15.35	10.2	15.9	72.85	61.072
1	2	7472	1	6	.	17.5	13.6	20.9	77.9	67.296	19.3	11.7	20.75	61.8	66.462	18.4	12.65	20.825	69.85	66.879
1	2	7472	1	7	.	22.7	15.7	27.35	65	74.502	23.6	14	24.95	55.2	71.49	23.15	14.85	26.15	60.1	72.996
1	2	7472	1	8	.	27	16.9	32.65	54.3	80.234	27.8	14.4	29.9	44.1	76.584	27.4	15.65	31.275	49.2	78.409
1	2	7472	1	9	.	29.5	16.8	35	46.6	82.548	31.1	14.8	35.65	37.3	82.478	30.3	15.8	35.325	41.95	82.513
1	2	7472	1	10	.	32.8	17.8	37.55	41.2	85.458	34.3	15.6	38.9	32.8	86.016	33.55	16.7	38.225	37	85.737
1	2	7472	1	11	.	33.8	17.3	37.8	37.6	85.528	35.6	16.2	39.15	31.7	86.482	34.7	16.75	38.475	34.65	86.005
1	2	7472	1	12	.	36.2	18.4	40.15	35.4	88.274	32.8	14.7	36.7	33.8	83.492	34.5	16.55	38.425	34.6	85.883
1	2	7472	1	13	.	37.8	19	41.95	33.7	90.29	31.3	14.1	34.3	35.4	80.876	34.55	16.55	38.125	34.55	85.583
1	2	7472	1	14	.	32.8	16.6	34.6	38.1	82.076	32.7	14.3	35.25	33.1	81.898	32.75	15.45	34.925	35.6	81.987
1	2	7472	1	15	.	26.9	14.8	28	47.5	74.828	29.6	13.2	29.75	36.8	76.002	28.25	14	28.875	42.15	75.415
1	2	7472	1	16	.	22.9	13.5	23.05	55.6	69.41	26	13.1	26.8	45.1	73.016	24.45	13.3	24.925	50.35	71.213
1	2	7472	1	17	.	18.8	11.6	18.15	63.2	63.826	21.3	13.5	22.45	61.3	68.81	20.05	12.55	20.3	62.25	66.318
1	2	7472	1	18	.	18.4	11.6	18.85	64.7	64.526	19.7	12.6	20.25	63.8	66.286	19.05	12.1	19.55	64.25	65.406
1	2	7472	1	19	.	17.9	11.6	18.25	66.8	63.926	20.2	12.9	20.85	63.1	66.994	19.05	12.25	19.55	64.95	65.46
1	2	7472	1	20	.	18	12.1	18.85	68.6	64.706	20.3	12.3	20.4	60.2	66.328	19.15	12.2	19.625	64.4	65.517
1	2	7472	1	21	.	18	12.2	18.4	69.3	64.292	19.5	11.5	20	60	65.64	18.75	11.85	19.2	64.65	64.966
1	2	7472	1	22	.	17.6	12.2	17.9	70.7	63.792	18.7	12.1	19.2	65.7	65.056	18.15	12.15	18.55	68.2	64.424
1	2	7472	1	23	.	17.7	12.5	18.25	72	64.25	18.3	12	18.45	67	64.27	18	12.25	18.35	69.5	64.26
1	2	7472	1	24	.	17.4	12.6	17.6	73.8	63.636	17.2	11.6	17.9	69.9	63.576	17.3	12.1	17.75	71.85	63.606
1	2	7472	1	1	.	17	12.7	17.25	75.8	63.322	17.3	11.6	17.8	69.5	63.476	17.15	12.15	17.525	72.65	63.399
1	2	7472	1	2	.	16.1	12.1	16.15	77.2	62.006	18	11.3	18.55	65.1	64.118	17.05	11.7	17.35	71.15	63.062
1	2	7472	1	3	.	16.3	12.7	16.5	79.7	62.572	18.6	11.1	19.1	61.7	64.596	17.45	11.9	17.8	70.7	63.584
1	2	7472	1	4	.	16.5	13.2	17.15	81	63.402	19.3	10.6	19.3	57.1	64.616	17.9	11.9	18.225	69.05	64.009
1	2	7472	1	5	.	16.5	13.2	16.85	81	63.102	19.3	10.5	19.55	57	64.83	17.9	11.85	18.2	69	63.966
1	2	7472	1	6	.	21.2	16.4	23.8	74.3	71.204	20	12	21.45	60.2	67.27	20.6	14.2	22.625	67.25	69.237
1	2	7472	1	7	.	26.6	18.4	30.5	60.8	78.624	23.6	13.9	26.9	54.7	73.404	25.1	16.15	28.7	57.75	76.014
1	2	7472	1	8	.	29.7	19.2	33.5	53.4	81.912	28.2	14.8	30.45	44.3	77.278	28.95	17	31.975	48.85	79.595
1	2	7472	1	9	.	32.2	20.3	35.9	49.8	84.708	32.3	15.3	35.25	36	82.258	32.25	17.8	35.575	42.9	83.483
1	2	7472	1	10	.	32.7	20.3	35.6	48.3	84.408	32.8	15.1	35.35	34.6	82.286	32.75	17.7	35.475	41.45	83.347
1	2	7472	1	11	.	32.4	20.1	36.1	48.6	84.836	34.4	15	36.9	31.4	83.8	33.4	17.55	36.5	40	84.318
1	2	7472	1	12	.	40	22.7	47.4	37.5	97.072	32.2	14.3	35.1	33.9	81.748	36.1	18.5	41.25	35.7	89.41
1	2	7472	1	13	.	39	19.9	43.3	33.4	91.964	31.6	13.8	32.55	34	79.018	35.3	16.85	37.925	33.7	85.491
1	2	7472	1	14	.	39.3	18.8	43.6	30.7	91.868	32.7	14.3	35.3	33.1	81.948	36	16.55	39.45	31.9	86.908
1	2	7472	1	15	.	36.9	17.4	40.1	31.9	87.864	29.2	13.5	29.85	38.4	76.21	33.05	15.45	34.975	35.15	82.037
1	2	7472	1	16	.	24.1	12.5	23.5	48.4	69.5	25.7	13.4	26.25	46.8	72.574	24.9	12.95	24.875	47.6	71.037
1	2	7472	1	17	.	18.2	11.1	17.8	63.6	63.296	21.3	13.9	24.85	63.1	71.354	19.75	12.5	21.325	63.35	67.325
1	2	7472	1	18	.	18.7	12	20.45	65.1	66.27	20.5	12.7	22.4	61.2	68.472	19.6	12.35	21.425	63.15	67.371
1	2	7472	1	19	.	18.7	12	19.2	65.3	65.02	20.3	12.5	22.15	61	68.15	19.5	12.25	20.675	63.15	66.585
1	2	7472	1	20	.	19.2	12.9	20.1	67	66.244	20.3	12.1	21.75	59.3	67.606	19.75	12.5	20.925	63.15	66.925
1	2	7472	1	21	.	20.1	14	21.2	68.1	67.74	19.5	11.9	20.3	61.6	66.084	19.8	12.95	20.75	64.85	66.912
1	2	7472	1	22	.	20.5	14.7	21.65	69.5	68.442	20.4	11.7	21.05	57.6	66.762	20.45	13.2	21.35	63.55	67.602
1	2	7472	1	23	.	20	14.5	20.4	70.9	67.12	18.4	11.7	19.6	65.1	65.312	19.2	13.1	20	68	66.216
1	2	7472	1	24	.	20.7	15.1	21.55	70.4	68.486	21.3	11.9	21.9	55.2	67.684	21	13.5	21.725	62.8	68.085
1	2	7472	1	1	.	20.2	15	20.45	72.3	67.35	21	11.7	22.2	55.3	67.912	20.6	13.35	21.325	63.8	67.631
1	2	7472	1	2	.	18.2	14	18.3	76.6	64.84	19.1	11.2	20.2	60.4	65.732	18.65	12.6	19.25	68.5	65.286
1	2	7472	1	3	.	17.6	13.8	18.4	78.5	64.868	18	11.3	19.15	65	64.718	17.8	12.55	18.775	71.75	64.793
1	2	7472	1	4	.	18.3	14.4	19.25	78.3	65.934	18.4	11.1	18.95	62.8	64.446	18.35	12.75	19.1	70.55	65.19
1	2	7472	1	5	.	19.1	15.1	19.95	78	66.886	18.8	11	19.15	60.7	64.61	18.95	13.05	19.55	69.35	65.748
1	2	7472	1	6	.	21	16.8	23.35	77.1	70.898	19.3	11.6	19.8	61.1	65.476	20.15	14.2	21.575	69.1	68.187
1	2	7472	1	7	.	24.1	18.5	26.85	71.2	75.01	24.3	13.3	26.3	50.4	72.588	24.2	15.9	26.575	60.8	73.799
1	2	7472	1	8	.	28.2	20.5	31.5	63.1	80.38	28.4	14.4	30.9	42.6	77.584	28.3	17.45	31.2	52.85	78.982
1	2	7472	1	9	.	31.7	21.6	36.3	55.2	85.576	32	14.6	35.4	35.1	82.156	31.85	18.1	35.85	45.15	83.866
1	2	7472	1	10	.	38.8	23.9	46.1	43	96.204	36.2	15.4	40.65	29.3	87.694	37.5	19.65	43.375	36.15	91.949
1	2	7472	1	11	.	35.9	21.3	39.2	43.1	88.368	36.1	15	38.75	28.7	85.65	36	18.15	38.975	35.9	87.009
1	2	7472	1	12	.	39.5	22.1	45.55	37.1	95.006	33.3	13.3	37.05	30	83.338	36.4	17.7	41.3	33.55	89.172
1	2	7472	1	13	.	36.2	19.9	39.4	38.9	88.064	32.4	13.2	34.6	31.3	80.852	34.3	16.55	37	35.1	84.458
1	2	7472	1	14	.	30.2	18.2	31.05	49	79.102	33.1	14.2	33.25	32.2	79.862	31.65	16.2	32.15	40.6	79.482
1	2	7472	1	15	.	26.3	17.5	27.7	58.8	75.5	30.3	13.6	30.7	36.1	77.096	28.3	15.55	29.2	47.45	76.298
1	2	7472	1	16	.	25.5	16.7	26	58.6	73.512	26.4	13	26.75	43.6	72.93	25.95	14.85	26.375	51.1	73.221
1	2	7472	1	17	.	24.8	16.1	25.15	58.8	72.446	22.2	13.5	23.15	58	69.51	23.5	14.8	24.15	58.4	70.978
1	2	7472	1	18	.	24.5	15.9	25.05	59	72.274	21.8	13.3	22.7	58.8	68.988	23.15	14.6	23.875	58.9	70.631
1	2	7472	1	19	.	24.2	15.7	24.75	59.3	71.902	21	13.1	21.8	60.9	68.016	22.6	14.4	23.275	60.1	69.959
1	2	7472	1	20	.	23.9	15.5	24.4	59.6	71.48	21	12.3	21.75	57.8	67.678	22.45	13.9	23.075	58.7	69.579
1	2	7472	1	21	.	23.7	15.4	24.2	59.8	71.244	21.1	12	21.65	56.4	67.47	22.4	13.7	22.925	58.1	69.357
1	2	7472	1	22	.	23.5	15.2	23.95	60	70.922	18.5	12	19.2	66	65.02	21	13.6	21.575	63	67.971
1	2	7472	1	23	.	23.4	15.2	23.95	60.2	70.922	18	11.9	18.6	67.8	64.384	20.7	13.55	21.275	64	67.653
1	2	7472	1	24	.	23.2	15.1	23.7	60.4	70.636	18	11.8	18.5	67.3	64.248	20.6	13.45	21.1	63.85	67.442
1	2	7472	1	1	.	.	.	.	.	.	17.6	11.7	18.05	68.5	63.762	.	.	.	.	.
1	2	7472	1	2	.	.	.	.	.	.	18.1	11.2	18.5	64.2	64.032	.	.	.	.	.
1	2	7472	1	3	.	.	.	.	.	.	17.9	11.2	18.25	65.2	63.782	.	.	.	.	.
1	2	7472	1	4	.	.	.	.	.	.	20.3	11.8	20.65	58.2	66.398	.	.	.	.	.
1	2	7472	1	5	.	.	.	.	.	.	20.7	11.2	21	54.5	66.532	.	.	.	.	.
1	2	7472	1	6	.	.	.	.	.	.	21.7	11.5	21.95	52.5	67.59	.	.	.	.	.
1	2	7472	1	7	.	.	.	.	.	.	25.6	12.8	25.8	45.1	71.908	.	.	.	.	.
1	2	7472	1	8	.	.	.	.	.	.	28.9	14	29.05	40.3	75.59	.	.	.	.	.
1	2	7472	1	9	.	.	.	.	.	.	32.7	14.7	32.75	33.9	79.542	.	.	.	.	.
1	2	7472	1	10	.	.	.	.	.	.	34.4	15.2	34.45	31.8	81.422	.	.	.	.	.
1	2	7472	1	11	.	.	.	.	.	.	35.6	15.2	35.7	29.9	82.672	.	.	.	.	.
1	2	7472	1	12	.	.	.	.	.	.	34.9	14.8	34.9	30.3	81.728	.	.	.	.	.
1	2	7472	1	13	.	.	.	.	.	.	33.5	14	33.55	31.1	80.09	.	.	.	.	.
1	2	7472	1	14	.	.	.	.	.	.	33.6	14.4	33.75	31.7	80.434	.	.	.	.	.
1	2	7472	1	15	.	.	.	.	.	.	31.2	13.6	31.55	34.5	77.946	.	.	.	.	.
1	2	7472	1	16	.	.	.	.	.	.	28.2	13.2	28.6	39.8	74.852	.	.	.	.	.
1	2	7472	1	17	.	.	.	.	.	.	23.9	12.9	24.35	50.3	70.494	.	.	.	.	.
1	2	7472	1	18	.	.	.	.	.	.	21	12.3	21.65	57.9	67.578	.	.	.	.	.
1	2	7472	1	19	.	.	.	.	.	.	20.8	12	21.45	57.4	67.27	.	.	.	.	.
1	2	7472	1	20	.	.	.	.	.	.	19.5	11.9	20.15	61.7	65.934	.	.	.	.	.
1	2	7472	1	21	.	.	.	.	.	.	18.6	11.8	19.1	64.6	64.848	.	.	.	.	.
1	2	7472	1	22	.	.	.	.	.	.	18.1	11.5	18.5	65.6	64.14	.	.	.	.	.
1	2	7472	1	23	.	.	.	.	.	.	18.6	11.6	19	64	64.676	.	.	.	.	.
1	2	7472	1	24	.	.	.	.	.	.	17.9	11.3	18.2	65.4	63.768	.	.	.	.	.
1	2	7472	1	1	.	.	.	.	.	.	17.9	11.4	18.2	65.8	63.804	.	.	.	.	.
1	2	7472	1	2	.	.	.	.	.	.	17.6	11.4	17.85	67	63.454	.	.	.	.	.
1	2	7472	1	3	.	.	.	.	.	.	19.9	11.5	20.25	58.6	65.89	.	.	.	.	.
1	2	7472	1	4	.	.	.	.	.	.	21.3	11	21.55	52.1	67.01	.	.	.	.	.
1	2	7472	1	5	.	.	.	.	.	.	22.6	11	22.85	48	68.31	.	.	.	.	.
1	2	7472	1	6	.	.	.	.	.	.	23.8	11.5	24.05	46.2	69.69	.	.	.	.	.
1	2	7472	1	7	.	.	.	.	.	.	26	12.8	26	44.1	72.108	.	.	.	.	.
1	2	7472	1	8	.	.	.	.	.	.	30.1	14.2	30.15	38	76.762	.	.	.	.	.
1	2	7472	1	9	.	.	.	.	.	.	31.1	15	31.15	37.9	78.05	.	.	.	.	.
1	2	7472	1	10	.	.	.	.	.	.	32.6	15.7	32.7	36.5	79.852	.	.	.	.	.
1	2	7472	1	11	.	.	.	.	.	.	34.4	16.4	34.55	34.4	81.954	.	.	.	.	.
1	2	7472	1	12	.	.	.	.	.	.	34.2	16.3	34.3	34.6	81.668	.	.	.	.	.
1	2	7472	1	13	.	.	.	.	.	.	33.8	16.1	33.95	34.8	81.246	.	.	.	.	.
1	2	7472	1	14	.	.	.	.	.	.	32.8	15.2	32.9	34.9	79.872	.	.	.	.	.
1	2	7472	1	15	.	.	.	.	.	.	31.4	14.9	31.65	37.1	78.514	.	.	.	.	.
1	2	7472	1	16	.	.	.	.	.	.	29.1	14.7	29.45	41.6	76.242	.	.	.	.	.
1	2	7472	1	17	.	.	.	.	.	.	23.8	14.1	24.3	54.6	70.876	.	.	.	.	.
1	2	7472	1	18	.	.	.	.	.	.	21.3	14	21.85	63.3	68.39	.	.	.	.	.
1	2	7472	1	19	.	.	.	.	.	.	20.4	13.4	21	64.2	67.324	.	.	.	.	.
1	2	7472	1	20	.	.	.	.	.	.	19.8	13.1	20.4	65.6	66.616	.	.	.	.	.
1	2	7472	1	21	.	.	.	.	.	.	18.9	12.9	19.35	68.4	65.494	.	.	.	.	.
1	2	7472	1	22	.	.	.	.	.	.	18.8	12.9	19.15	68.8	65.294	.	.	.	.	.
1	2	7472	1	23	.	.	.	.	.	.	19.7	12.6	20.05	63.6	66.086	.	.	.	.	.
1	2	7472	1	24	.	.	.	.	.	.	19.5	13	19.85	66.3	66.03	.	.	.	.	.
1	2	7472	1	1	.	.	.	.	.	.	18.9	12.5	19.2	66.8	65.2	.	.	.	.	.
1	2	7472	1	2	.	.	.	.	.	.	20.6	12.7	20.85	60.7	66.922	.	.	.	.	.
1	2	7472	1	3	.	.	.	.	.	.	21.1	12.9	21.35	59.7	67.494	.	.	.	.	.
1	2	7472	1	4	.	.	.	.	.	.	21.2	12.8	21.45	59	67.558	.	.	.	.	.
1	2	7472	1	5	.	.	.	.	.	.	21.6	12.6	21.9	56.8	67.936	.	.	.	.	.
1	2	7472	1	6	.	.	.	.	.	.	23.4	13.3	23.65	53.3	69.938	.	.	.	.	.
1	2	7472	1	7	.	.	.	.	.	.	26.8	14.3	27.5	46.5	74.148	.	.	.	.	.
1	2	7472	1	8	.	.	.	.	.	.	31	15.5	32.25	39.2	79.33	.	.	.	.	.
1	2	7472	1	9	.	.	.	.	.	.	33.5	15.4	35.8	34	82.844	.	.	.	.	.
1	2	7472	1	10	.	.	.	.	.	.	34.5	14.2	38	29.8	84.612	.	.	.	.	.
1	2	7472	1	11	.	.	.	.	.	.	35.6	14.6	39.3	28.7	86.056	.	.	.	.	.
1	2	7472	1	12	.	.	.	.	.	.	35	14.7	39.35	29.8	86.142	.	.	.	.	.
1	2	7472	1	13	.	.	.	.	.	.	35	14.4	39.5	29.2	86.184	.	.	.	.	.
1	2	7472	1	14	.	.	.	.	.	.	34.2	13.9	37.75	29.6	84.254	.	.	.	.	.
1	2	7472	1	15	.	.	.	.	.	.	32.7	13.2	35.7	30.8	81.952	.	.	.	.	.
1	2	7472	1	16	.	.	.	.	.	.	29.9	13.6	31.35	37	77.746	.	.	.	.	.
1	2	7472	1	17	.	.	.	.	.	.	26.7	12.3	28.85	40.9	74.778	.	.	.	.	.
1	2	7472	1	18	.	.	.	.	.	.	24.4	11.8	25.7	45.5	71.448	.	.	.	.	.
1	2	7472	1	19	.	.	.	.	.	.	22.8	11.2	23.95	48.2	69.482	.	.	.	.	.
1	2	7472	1	20	.	.	.	.	.	.	24.7	12.1	26	45.5	71.856	.	.	.	.	.
1	2	7472	1	21	.	.	.	.	.	.	25.1	11.9	26.35	43.8	72.134	.	.	.	.	.
1	2	7472	1	22	.	.	.	.	.	.	24.4	11.6	25.55	44.7	71.226	.	.	.	.	.
1	2	7472	1	23	.	.	.	.	.	.	24.2	11	25.45	43.7	70.91	.	.	.	.	.
1	2	7472	1	24	.	.	.	.	.	.	23.9	10.4	25.2	42.8	70.444	.	.	.	.	.
1	2	7472	1	1	.	.	.	.	.	.	23.6	10.3	24.8	43.1	70.008	.	.	.	.	.
1	2	7472	1	2	.	.	.	.	.	.	23.2	10.2	24.15	43.8	69.322	.	.	.	.	.
1	2	7472	1	3	.	.	.	.	.	.	22.1	9.8	23.5	45.7	68.528	.	.	.	.	.
1	2	7472	1	4	.	.	.	.	.	.	22.6	9.7	24.15	44.1	69.142	.	.	.	.	.
1	2	7472	1	5	.	.	.	.	.	.	22	9.7	23.55	45.7	68.542	.	.	.	.	.
1	2	7472	1	6	.	.	.	.	.	.	23.6	10.5	23.7	43.6	68.98	.	.	.	.	.
1	2	7472	1	7	.	.	.	.	.	.	26.5	11.8	28.6	40.1	74.348	.	.	.	.	.
1	2	7472	1	8	.	.	.	.	.	.	31	12.8	33.15	33.1	79.258	.	.	.	.	.
1	2	7472	1	9	.	.	.	.	.	.	32.6	13.6	35.85	31.8	82.246	.	.	.	.	.
1	2	7472	1	10	.	.	.	.	.	.	33.6	13.4	37.25	29.7	83.574	.	.	.	.	.
1	2	7472	1	11	.	.	.	.	.	.	34.7	13.3	37.95	27.7	84.238	.	.	.	.	.
1	2	7472	1	12	.	.	.	.	.	.	34.7	12.6	37.9	26.5	83.936	.	.	.	.	.
1	2	7472	1	13	.	.	.	.	.	.	34.2	12.1	37.75	26.4	83.606	.	.	.	.	.
1	2	7472	1	14	.	.	.	.	.	.	33.3	12.7	36.2	28.8	82.272	.	.	.	.	.
1	2	7472	1	15	.	.	.	.	.	.	31.8	11.3	32.05	28.5	77.618	.	.	.	.	.
1	2	7472	1	16	.	.	.	.	.	.	29.7	11	30.7	31.5	76.16	.	.	.	.	.
1	2	7472	1	17	.	.	.	.	.	.	26.1	10.5	26.9	37.8	72.18	.	.	.	.	.
1	2	7472	1	18	.	.	.	.	.	.	24.8	9.8	26.75	38.8	71.778	.	.	.	.	.
1	2	7472	1	19	.	.	.	.	.	.	24	9.8	26.15	40.8	71.178	.	.	.	.	.
1	2	7472	1	20	.	.	.	.	.	.	23.9	10.1	24.5	41.7	69.636	.	.	.	.	.
1	2	7472	1	21	.	.	.	.	.	.	23.2	10	23.55	43.3	68.65	.	.	.	.	.
1	2	7472	1	22	.	.	.	.	.	.	23.7	10.6	24.75	43.7	70.066	.	.	.	.	.
1	2	7472	1	23	.	.	.	.	.	.	23.3	10.8	24.65	45.5	70.038	.	.	.	.	.
1	2	7472	1	24	.	.	.	.	.	.	21.9	10.6	22.95	48.7	68.266	.	.	.	.	.
1	2	7472	1	1	.	.	.	.	.	.	22.1	10.9	23.45	49.1	68.874	.	.	.	.	.
1	2	7472	1	2	.	.	.	.	.	.	22.1	10.9	23.7	49.1	69.124	.	.	.	.	.
1	2	7472	1	3	.	.	.	.	.	.	21.1	10.6	22.75	51.4	68.066	.	.	.	.	.
1	2	7472	1	4	.	.	.	.	.	.	20	10.5	21.95	54.5	67.23	.	.	.	.	.
1	2	7472	1	5	.	.	.	.	.	.	20.7	10.6	22.3	52.6	67.616	.	.	.	.	.
1	2	7472	1	6	.	.	.	.	.	.	22.8	11.6	24.8	49.4	70.476	.	.	.	.	.
1	2	7472	1	7	.	.	.	.	.	.	25.3	12.6	26.5	45.4	72.536	.	.	.	.	.
1	2	7472	1	8	.	.	.	.	.	.	30.1	14	30.35	37.6	76.89	.	.	.	.	.
1	2	7472	1	9	.	.	.	.	.	.	32.6	14.1	35.2	32.8	81.776	.	.	.	.	.
1	2	7472	1	10	.	.	.	.	.	.	33.6	14.1	37.1	31.1	83.676	.	.	.	.	.
1	2	7472	1	11	.	.	.	.	.	.	35.2	14.2	42	28.5	88.612	.	.	.	.	.
1	2	7472	1	12	.	.	.	.	.	.	34.8	14	43.25	28.8	89.79	.	.	.	.	.
1	2	7472	1	13	.	.	.	.	.	.	34.1	13.3	40.2	28.6	86.488	.	.	.	.	.
1	2	7472	1	14	.	.	.	.	.	.	33.1	13.4	39.35	30.4	85.674	.	.	.	.	.
1	2	7472	1	15	.	.	.	.	.	.	31.9	12.7	34.45	31.2	80.522	.	.	.	.	.
1	2	7472	1	16	.	.	.	.	.	.	29.5	12.6	32.5	35.5	78.536	.	.	.	.	.
1	2	7472	1	17	.	.	.	.	.	.	22.9	13	23.7	53.7	69.88	.	.	.	.	.
1	2	7472	1	18	.	.	.	.	.	.	22.5	12.7	23.45	54.1	69.522	.	.	.	.	.
1	2	7472	1	19	.	.	.	.	.	.	21.8	12.1	22.35	54.2	68.206	.	.	.	.	.
1	2	7472	1	20	.	.	.	.	.	.	23.9	11.1	24.25	44.7	69.746	.	.	.	.	.
1	2	7472	1	21	.	.	.	.	.	.	24.6	12.1	24.95	45.8	70.806	.	.	.	.	.
1	2	7472	1	22	.	.	.	.	.	.	23.7	12	23.9	48	69.72	.	.	.	.	.
1	2	7472	1	23	.	.	.	.	.	.	23.2	11.9	23.5	49.3	69.284	.	.	.	.	.
1	2	7472	1	24	.	.	.	.	.	.	23	12.1	23.45	50.4	69.306	.	.	.	.	.
1	2	7472	1	1	.	.	.	.	.	.	22.4	12.1	23.35	52.4	69.206	.	.	.	.	.
1	2	7472	1	2	.	.	.	.	.	.	22.5	12.2	23.1	52.3	68.992	.	.	.	.	.
1	2	7472	1	3	.	.	.	.	.	.	22.2	12.1	22.95	53	68.806	.	.	.	.	.
1	2	7472	1	4	.	.	.	.	.	.	21.8	12.2	22.75	54.5	68.642	.	.	.	.	.
1	2	7472	1	5	.	.	.	.	.	.	21.4	12.3	22.55	56.3	68.478	.	.	.	.	.
1	2	7472	1	6	.	.	.	.	.	.	23	12.9	24.25	53.3	70.394	.	.	.	.	.
1	2	7472	1	7	.	.	.	.	.	.	25	14.3	25.8	51.5	72.448	.	.	.	.	.
1	2	7472	1	8	.	.	.	.	.	.	29.1	15.3	29.3	43.3	76.308	.	.	.	.	.
1	2	7472	1	9	.	.	.	.	.	.	30.9	15.4	31.7	39.4	78.744	.	.	.	.	.
1	2	7472	1	10	.	.	.	.	.	.	32	15.9	33.6	38	80.824	.	.	.	.	.
1	2	7472	1	11	.	.	.	.	.	.	32.6	15	35.65	34.8	82.55	.	.	.	.	.
1	2	7472	1	12	.	.	.	.	.	.	32.7	15	38.9	34.7	85.8	.	.	.	.	.
1	2	7472	1	13	.	.	.	.	.	.	33	14.9	38.35	33.8	85.214	.	.	.	.	.
1	2	7472	1	14	.	.	.	.	.	.	31.6	14.3	35.45	35.2	82.098	.	.	.	.	.
1	2	7472	1	15	.	.	.	.	.	.	30.9	13.4	33.55	34.6	79.874	.	.	.	.	.
1	2	7472	1	16	.	.	.	.	.	.	28.5	13.5	30.85	39.9	77.21	.	.	.	.	.
1	2	7472	1	17	.	.	.	.	.	.	26.1	13	26.5	44.5	72.68	.	.	.	.	.
1	2	7472	1	18	.	.	.	.	.	.	25.8	12.8	26.2	44.6	72.308	.	.	.	.	.
1	2	7472	1	19	.	.	.	.	.	.	25.2	12.6	25.85	45.8	71.886	.	.	.	.	.
1	2	7472	1	20	.	.	.	.	.	.	24.4	12.9	25.65	48.7	71.794	.	.	.	.	.
1	2	7472	1	21	.	.	.	.	.	.	23.3	12.6	24.9	51.3	70.936	.	.	.	.	.
1	2	7472	1	22	.	.	.	.	.	.	23	12.6	24.35	52.1	70.386	.	.	.	.	.
1	2	7472	1	23	.	.	.	.	.	.	22.7	12.4	24.05	52.4	70.014	.	.	.	.	.
1	2	7472	1	24	.	.	.	.	.	.	22.5	12	24.2	51.8	70.02	.	.	.	.	.
1	2	7472	1	1	.	.	.	.	.	.	22.2	11.8	24	51.8	69.748	.	.	.	.	.
1	2	7472	1	2	.	.	.	.	.	.	22.1	11.4	24.2	50.8	69.804	.	.	.	.	.
1	2	7472	1	3	.	.	.	.	.	.	21.8	11	23.9	50.5	69.36	.	.	.	.	.
1	2	7472	1	4	.	.	.	.	.	.	21.1	10.9	23.45	52.4	68.874	.	.	.	.	.
1	2	7472	1	5	.	.	.	.	.	.	21	10.8	23.3	52.2	68.688	.	.	.	.	.
1	2	7472	1	6	.	.	.	.	.	.	22.8	11.4	25.2	48.7	70.804	.	.	.	.	.
1	2	7472	1	7	.	.	.	.	.	.	25.5	12.2	27.2	43.7	73.092	.	.	.	.	.
1	2	7472	1	8	.	.	.	.	.	.	29.3	13.5	29.45	38	75.81	.	.	.	.	.
1	2	7472	1	9	.	.	.	.	.	.	30.9	13.4	33.6	34.6	79.924	.	.	.	.	.
1	2	7472	1	10	.	.	.	.	.	.	32.2	13.8	35.55	32.9	82.018	.	.	.	.	.
1	2	7472	1	11	.	.	.	.	.	.	32.6	14.1	38	32.8	84.576	.	.	.	.	.
1	2	7472	1	12	.	.	.	.	.	.	33.3	14.2	38.95	31.8	85.562	.	.	.	.	.
1	2	7472	1	13	.	.	.	.	.	.	36.5	15.6	38.5	29.2	85.616	.	.	.	.	.
1	2	7472	1	14	.	.	.	.	.	.	36.5	15.4	37.1	28.7	84.144	.	.	.	.	.
1	2	7472	1	15	.	.	.	.	.	.	34.6	15.4	37.3	31.9	84.344	.	.	.	.	.
1	2	7472	1	16	.	.	.	.	.	.	29.5	13.1	31.75	36.6	77.966	.	.	.	.	.
1	2	7472	1	17	.	.	.	.	.	.	21	10.8	22.6	52.4	67.988	.	.	.	.	.
1	2	7472	1	18	.	.	.	.	.	.	19.2	10.8	19.65	58.4	65.038	.	.	.	.	.
1	2	7472	1	19	.	.	.	.	.	.	18	10.7	18.8	62.7	64.152	.	.	.	.	.
1	2	7472	1	20	.	.	.	.	.	.	18	10.4	19.05	61.5	64.294	.	.	.	.	.
1	2	7472	1	21	.	.	.	.	.	.	19.6	10.3	20.05	55.2	65.258	.	.	.	.	.
1	2	7472	1	22	.	.	.	.	.	.	19.4	10.5	20.35	56.5	65.63	.	.	.	.	.
1	2	7472	1	23	.	.	.	.	.	.	21.5	10.9	22.4	51	67.824	.	.	.	.	.
1	2	7472	1	24	.	.	.	.	.	.	21.1	10.8	22.6	52	67.988	.	.	.	.	.
1	2	7472	1	1	.	.	.	.	.	.	21	10.6	22.15	51.4	67.466	.	.	.	.	.
1	2	7472	1	2	.	.	.	.	.	.	20.6	10.6	21.15	52.9	66.466	.	.	.	.	.
1	2	7472	1	3	.	.	.	.	.	.	20.5	10.4	20.95	52.6	66.194	.	.	.	.	.
1	2	7472	1	4	.	.	.	.	.	.	20.5	10.2	21	51.8	66.172	.	.	.	.	.
1	2	7472	1	5	.	.	.	.	.	.	20.4	10.2	21	52.1	66.172	.	.	.	.	.
1	2	7472	1	6	.	.	.	.	.	.	21.7	10.9	25.35	50.5	70.774	.	.	.	.	.
1	2	7472	1	7	.	.	.	.	.	.	24.8	12.5	30.85	46.5	76.85	.	.	.	.	.
1	2	7472	1	8	.	.	.	.	.	.	26	12.6	30.95	43.6	76.986	.	.	.	.	.
1	2	7472	1	9	.	.	.	.	.	.	28.8	13	30.4	38	76.58	.	.	.	.	.
1	2	7472	1	10	.	.	.	.	.	.	29.9	13.4	30.2	36.5	76.524	.	.	.	.	.
1	2	7472	1	11	.	.	.	.	.	.	30.5	12.7	33.4	33.7	79.472	.	.	.	.	.
1	2	7472	1	12	.	.	.	.	.	.	31.2	12.9	36	32.9	82.144	.	.	.	.	.
1	2	7472	1	13	.	.	.	.	.	.	30.8	12.5	33.45	32.8	79.45	.	.	.	.	.
1	2	7472	1	14	.	.	.	.	.	.	30.6	12.5	30.65	33.2	76.65	.	.	.	.	.
1	2	7472	1	15	.	.	.	.	.	.	29.4	11.3	32.95	32.8	78.518	.	.	.	.	.
1	2	7472	1	16	.	.	.	.	.	.	28.9	13.2	31.05	38.3	77.302	.	.	.	.	.
1	2	7472	1	17	.	.	.	.	.	.	20.9	10	22.9	49.8	68	.	.	.	.	.
1	2	7472	1	18	.	.	.	.	.	.	19.2	9.6	20.7	54	65.656	.	.	.	.	.
1	2	7472	1	19	.	.	.	.	.	.	22.1	10.5	22.3	48	67.58	.	.	.	.	.
1	2	7472	1	20	.	.	.	.	.	.	22.3	10.7	22.6	47.8	67.952	.	.	.	.	.
1	2	7472	1	21	.	.	.	.	.	.	22.6	10.4	22.95	46.3	68.194	.	.	.	.	.
1	2	7472	1	22	.	.	.	.	.	.	22.7	10.5	23.5	46.2	68.78	.	.	.	.	.
1	2	7472	1	23	.	.	.	.	.	.	22	10.1	22.2	46.9	67.336	.	.	.	.	.
1	2	7472	1	24	.	.	.	.	.	.	21.4	9.9	21.7	48.1	66.764	.	.	.	.	.
1	3	6769	1	1	.	20	17	20.45	82.9	68.07	12.5	10.2	12.6	86.3	57.772	16.25	13.6	16.525	84.6	62.921
1	3	6769	1	2	.	19.9	16.9	20.45	82.9	68.034	12.3	10.2	12.4	87.3	57.572	16.1	13.55	16.425	85.1	62.803
1	3	6769	1	3	.	19.9	16.9	20.6	82.9	68.184	11.9	9.9	12.2	87.9	57.264	15.9	13.4	16.4	85.4	62.724
1	3	6769	1	4	.	20.1	16.8	20.8	81.4	68.348	11.6	9.6	11.9	88	56.856	15.85	13.2	16.35	84.7	62.602
1	3	6769	1	5	.	20.1	16.7	20.8	81	68.312	11.7	9.6	12	87.3	56.956	15.9	13.15	16.4	84.15	62.634
1	3	6769	1	6	.	23.7	18.7	26.25	74	74.482	12.4	10.1	14.6	86.2	59.736	18.05	14.4	20.425	80.1	67.109
1	3	6769	1	7	.	24.9	20.1	27.25	74.8	75.986	14.4	11.4	16.45	82.5	62.054	19.65	15.75	21.85	78.65	69.02
1	3	6769	1	8	.	31.6	21.5	35.4	55.4	84.64	16.8	12.2	19.95	74.6	65.842	24.2	16.85	27.675	65	75.241
1	3	6769	1	9	.	28.1	20.1	29.55	62	78.286	18.8	12.2	19.55	65.9	65.442	23.45	16.15	24.55	63.95	71.864
1	3	6769	1	10	.	30.7	21.4	36.1	57.9	85.304	21.6	13.7	24.75	60.9	71.182	26.15	17.55	30.425	59.4	78.243
1	3	6769	1	11	.	28	20.3	30.25	63.1	79.058	23.3	13.9	24.75	55.6	71.254	25.65	17.1	27.5	59.35	75.156
1	3	6769	1	12	.	31.9	21	33.15	52.8	82.21	23.6	14.9	24.3	58.4	71.164	27.75	17.95	28.725	55.6	76.687
1	3	6769	1	13	.	31	20.1	32.75	52.5	81.486	24.3	15.3	25.35	57.5	72.358	27.65	17.7	29.05	55	76.922
1	3	6769	1	14	.	32.5	20.9	35.2	50.7	84.224	24.9	15.6	27.25	56.6	74.366	28.7	18.25	31.225	53.65	79.295
1	3	6769	1	15	.	30.7	19.6	32.35	51.8	80.906	23	15.7	24.85	63.6	72.002	26.85	17.65	28.6	57.7	76.454
1	3	6769	1	16	.	25.7	17.4	25.05	60.2	72.814	21	15.2	22.2	69.8	69.172	23.35	16.3	23.625	65	70.993
1	3	6769	1	17	.	21.8	15.5	21.35	67.6	68.43	19.2	14.1	20.65	72.4	67.226	20.5	14.8	21	70	67.828
1	3	6769	1	18	.	19.1	14.2	19.1	73.7	65.712	18.4	13.4	19.8	72.7	66.124	18.75	13.8	19.45	73.2	65.918
1	3	6769	1	19	.	18.9	14.4	19.5	75.6	66.184	18	13.4	18.85	74.5	65.174	18.45	13.9	19.175	75.05	65.679
1	3	6769	1	20	.	18.9	14.7	19.35	76.8	66.142	17.9	13.4	18.8	75.1	65.124	18.4	14.05	19.075	75.95	65.633
1	3	6769	1	21	.	19	15	19.45	77.7	66.35	17.9	13.1	18.85	73.9	65.066	18.45	14.05	19.15	75.8	65.708
1	3	6769	1	22	.	19.2	15.3	19.75	78.3	66.758	17.6	13.3	18.55	76.2	64.838	18.4	14.3	19.15	77.25	65.798
1	3	6769	1	23	.	18.8	15.1	19.6	79.1	66.536	17.5	13.3	18	76.7	64.288	18.15	14.2	18.8	77.9	65.412
1	3	6769	1	24	.	18.7	15.1	19.65	79.9	66.586	17	13.3	17.45	79	63.738	17.85	14.2	18.55	79.45	65.162
1	3	6769	1	1	.	20	16.2	20.65	79.1	67.982	16.5	13.2	16.9	81.2	63.152	18.25	14.7	18.775	80.15	65.567
1	3	6769	1	2	.	19.3	15.7	20	80.1	67.152	16.1	13.1	16.6	82.9	62.816	17.7	14.4	18.3	81.5	64.984
1	3	6769	1	3	.	19.3	15.8	19.9	80.2	67.088	15.7	13.2	16.4	85.1	62.652	17.5	14.5	18.15	82.65	64.87
1	3	6769	1	4	.	20.7	17	22	79.4	69.62	15.7	13.3	15.7	85.9	61.988	18.2	15.15	18.85	82.65	65.804
1	3	6769	1	5	.	19.8	17.7	21.6	87.7	69.472	15.9	13.3	16.6	85	62.888	17.85	15.5	19.1	86.35	66.18
1	3	6769	1	6	.	20.1	18	21.2	88.2	69.18	17	14	17.05	82.5	63.59	18.55	16	19.125	85.35	66.385
1	3	6769	1	7	.	20.2	18.4	21.5	89.5	69.624	19.2	15	19.4	77.1	66.3	19.7	16.7	20.45	83.3	67.962
1	3	6769	1	8	.	21	19.4	22.8	90.8	71.284	21.5	16.2	22.1	72.2	69.432	21.25	17.8	22.45	81.5	70.358
1	3	6769	1	9	.	21.6	19.7	23.2	89.1	71.792	23.8	17.3	24.1	67	71.828	22.7	18.5	23.65	78.05	71.81
1	3	6769	1	10	.	25.2	23.7	29.75	91.8	79.782	26.6	17.9	29.15	58.9	77.094	25.9	20.8	29.45	75.35	78.438
1	3	6769	1	11	.	25	22.6	27.1	86.6	76.736	25.7	17.9	26.55	62.5	74.494	25.35	20.25	26.825	74.55	75.615
1	3	6769	1	12	.	27.1	24.7	31.1	87.1	81.492	28.6	17.8	31.45	52.3	79.358	27.85	21.25	31.275	69.7	80.425
1	3	6769	1	13	.	29.3	24.9	33.35	77.4	83.814	28.5	16.6	31.65	48.8	79.126	28.9	20.75	32.5	63.1	81.47
1	3	6769	1	14	.	30.2	25.1	32.25	74.5	82.786	28.2	15.6	32.8	46.6	79.916	29.2	20.35	32.525	60.55	81.351
1	3	6769	1	15	.	26.9	22.2	28.45	75.9	77.942	26.9	15.3	28.85	49.1	75.858	26.9	18.75	28.65	62.5	76.9
1	3	6769	1	16	.	23.3	19.7	24.15	80.3	72.742	23.5	14.9	23.65	58.6	70.514	23.4	17.3	23.9	69.45	71.628
1	3	6769	1	17	.	21.4	18.7	22.35	85.1	70.582	20	14.4	20.05	70.5	66.734	20.7	16.55	21.2	77.8	68.658
1	3	6769	1	18	.	21.3	18.5	22.45	84.6	70.61	20.4	14.3	20.7	68.2	67.348	20.85	16.4	21.575	76.4	68.979
1	3	6769	1	19	.	20.7	18.2	21.7	85.8	69.752	19.8	14.6	19.85	72.2	66.606	20.25	16.4	20.775	79	68.179
1	3	6769	1	20	.	20.4	17.9	21.4	85.8	69.344	20.2	15.4	20.3	74	67.344	20.3	16.65	20.85	79.9	68.344
1	3	6769	1	21	.	20	17.7	20.95	86.8	68.822	20.4	16	20.5	75.9	67.76	20.2	16.85	20.725	81.35	68.291
1	3	6769	1	22	.	20.2	17.8	21.25	86.5	69.158	20.7	16	20.9	74.5	68.16	20.45	16.9	21.075	80.5	68.659
1	3	6769	1	23	.	20.2	17.9	21.35	86.7	69.294	20.2	15.8	20.35	76	67.538	20.2	16.85	20.85	81.35	68.416
1	3	6769	1	24	.	19.9	17.7	20.95	87.4	68.822	19.9	15.5	20.15	76.2	67.23	19.9	16.6	20.55	81.8	68.026
1	3	6769	1	1	.	19.7	17.6	20.45	87.7	68.286	19.7	15.5	19.85	77	66.93	19.7	16.55	20.15	82.35	67.608
1	3	6769	1	2	.	20.1	18.2	21.5	89	69.552	17.7	14.7	18.35	83.1	65.142	18.9	16.45	19.925	86.05	67.347
1	3	6769	1	3	.	20.3	18.2	21.25	88	69.302	17.7	14.9	18	83.9	64.864	19	16.55	19.625	85.95	67.083
1	3	6769	1	4	.	20.4	18.3	21.6	88.3	69.688	17.9	15	18.35	83.4	65.25	19.15	16.65	19.975	85.85	67.469
1	3	6769	1	5	.	19.9	17.8	20.75	88	68.658	18.2	15.3	18.2	83.6	65.208	19.05	16.55	19.475	85.8	66.933
1	3	6769	1	6	.	23.4	21.3	26.55	88.5	75.718	18.7	15.5	20.9	82.1	67.98	21.05	18.4	23.725	85.3	71.849
1	3	6769	1	7	.	27.7	25.1	32.35	86.3	82.886	19.9	16.6	23.7	81.4	71.176	23.8	20.85	28.025	83.85	77.031
1	3	6769	1	8	.	27.3	23	29.35	77.7	79.13	22.9	17.6	24.35	72.2	72.186	25.1	20.3	26.85	74.95	75.658
1	3	6769	1	9	.	30.7	24.6	35.7	70.3	86.056	24.8	17.8	28.15	65.3	76.058	27.75	21.2	31.925	67.8	81.057
1	3	6769	1	10	.	32.3	22.2	36.85	55.5	86.342	26.4	18.1	29.25	60.6	77.266	29.35	20.15	33.05	58.05	81.804
1	3	6769	1	11	.	32.7	21.3	37.15	51.3	86.318	27.5	18.6	28.9	58.6	77.096	30.1	19.95	33.025	54.95	81.707
1	3	6769	1	12	.	33.2	20.6	35.75	47.8	84.666	27.9	18.3	28.15	56.2	76.238	30.55	19.45	31.95	52	80.452
1	3	6769	1	13	.	34.5	20.8	36.4	45.1	85.388	26.8	18.1	28.35	59.3	76.366	30.65	19.45	32.375	52.2	80.877
1	3	6769	1	14	.	33.6	19.7	34.95	44.2	83.542	24.9	18.1	26.15	66.2	74.166	29.25	18.9	30.55	55.2	78.854
1	3	6769	1	15	.	31	19	31.8	49.1	80.14	23.3	18	24.15	72.5	72.13	27.15	18.5	27.975	60.8	76.135
1	3	6769	1	16	.	27.2	17.6	27.4	55.8	75.236	24.8	17.8	25.25	65.4	73.158	26	17.7	26.325	60.6	74.197
1	3	6769	1	17	.	24.9	17	24.65	61.9	72.27	24.5	17.3	25.25	64.4	72.978	24.7	17.15	24.95	63.15	72.624
1	3	6769	1	18	.	24.3	17.2	24.55	64.7	72.242	24	16.8	24.35	64.5	71.898	24.15	17	24.45	64.6	72.07
1	3	6769	1	19	.	23.9	17.3	24.25	67	71.978	23.6	16.5	23.7	64.6	71.14	23.75	16.9	23.975	65.8	71.559
1	3	6769	1	20	.	22.7	16.9	23.25	70.2	70.834	23.3	16.3	23.35	64.9	70.718	23	16.6	23.3	67.55	70.776
1	3	6769	1	21	.	22.6	17	23.15	71.1	70.77	23	16.1	23.1	65.2	70.396	22.8	16.55	23.125	68.15	70.583
1	3	6769	1	22	.	22.7	17.3	23.4	71.7	71.128	22.7	15.9	22.75	65.5	69.974	22.7	16.6	23.075	68.6	70.551
1	3	6769	1	23	.	23.7	17.8	24.6	69.9	72.508	22.5	15.8	22.8	65.9	69.988	23.1	16.8	23.7	67.9	71.248
1	3	6769	1	24	.	23.9	17.9	24.85	69.5	72.794	22.3	15.6	22.5	66.2	69.616	23.1	16.75	23.675	67.85	71.205
1	3	6769	1	1	.	23.8	17.9	24.3	69.9	72.244	22.1	15.4	22.1	66.2	69.144	22.95	16.65	23.2	68.05	70.694
1	3	6769	1	2	.	23.7	17.9	24.7	70.3	72.644	21.9	15.3	21.95	66.2	68.958	22.8	16.6	23.325	68.25	70.801
1	3	6769	1	3	.	24.1	18.1	25	69.4	73.016	21.7	15.1	21.85	66.4	68.786	22.9	16.6	23.425	67.9	70.901
1	3	6769	1	4	.	23.2	17.6	23.65	71.1	71.486	21.6	15.1	21.85	66.6	68.786	22.4	16.35	22.75	68.85	70.136
1	3	6769	1	5	.	21.9	16.9	22.15	73.5	69.734	21.4	14.9	21.95	66.7	68.814	21.65	15.9	22.05	70.1	69.274
1	3	6769	1	6	.	26.2	19.1	28.7	65.1	77.076	21.3	14.8	23.3	66.8	70.128	23.75	16.95	26	65.95	73.602
1	3	6769	1	7	.	30.5	20	34.2	53.6	82.9	21.3	14.9	24.8	67	71.664	25.9	17.45	29.5	60.3	77.282
1	3	6769	1	8	.	31.2	19.7	33.5	50.8	82.092	21.4	15	23.5	67.1	70.4	26.3	17.35	28.5	58.95	76.246
1	3	6769	1	9	.	32.3	20.5	34.6	50.1	83.48	21.5	15.1	23.25	67.1	70.186	26.9	17.8	28.925	58.6	76.833
1	3	6769	1	10	.	32.8	20.7	35.85	49.1	84.802	21.6	15.2	22.5	67.3	69.472	27.2	17.95	29.175	58.2	77.137
1	3	6769	1	11	.	33.9	20.7	37	46.2	85.952	21.9	15.6	23.1	67.6	70.216	27.9	18.15	30.05	56.9	78.084
1	3	6769	1	12	.	33	20.2	34.35	47.2	83.122	22.2	15.9	22.4	67.7	69.624	27.6	18.05	28.375	57.45	76.373
1	3	6769	1	13	.	34.4	20.8	36	45.2	84.988	22.5	16.2	23.85	67.8	71.182	28.45	18.5	29.925	56.5	78.085
1	3	6769	1	14	.	33	20.1	35.25	47	83.986	22.8	16.5	24.15	67.8	71.59	27.9	18.3	29.7	57.4	77.788
1	3	6769	1	15	.	32.2	20	33.6	48.9	82.3	23	16.6	24.4	67.6	71.876	27.6	18.3	29	58.25	77.088
1	3	6769	1	16	.	28	18.4	28.2	56.2	76.324	23	16.6	23.45	67.4	70.926	25.5	17.5	25.825	61.8	73.625
1	3	6769	1	17	.	25.1	17.6	25	63.2	72.836	23	16.5	23.75	67.2	71.19	24.05	17.05	24.375	65.2	72.013
1	3	6769	1	18	.	23.6	17.1	23.6	67	71.256	22.9	16.4	23.4	67	70.804	23.25	16.75	23.5	67	71.03
1	3	6769	1	19	.	22.6	16.7	23	69.4	70.512	22.7	16.1	22.95	66.7	70.246	22.65	16.4	22.975	68.05	70.379
1	3	6769	1	20	.	22.5	17	23.2	71.5	70.82	22.4	15.8	22.65	66.5	69.838	22.45	16.4	22.925	69	70.329
1	3	6769	1	21	.	22.5	17.5	23.05	73.5	70.85	22.3	15.7	22.5	66.5	69.652	22.4	16.6	22.775	70	70.251
1	3	6769	1	22	.	23	17.9	23.7	73.4	71.644	22	15.4	22.05	66.4	69.094	22.5	16.65	22.875	69.9	70.369
1	3	6769	1	23	.	22.6	17.6	22.8	73.7	70.636	21.9	15.3	22.3	66.4	69.308	22.25	16.45	22.55	70.05	69.972
1	3	6769	1	24	.	21	16.4	20.7	75.1	68.104	21.8	15.2	22.85	66.3	69.822	21.4	15.8	21.775	70.7	68.963
1	3	6769	1	1	.	21.1	16.6	21.25	75.5	68.726	21.6	14.9	22.2	65.8	69.064	21.35	15.75	21.725	70.65	68.895
1	3	6769	1	2	.	19.4	15.6	19.75	79	66.866	21.5	14.7	22.25	65.5	69.042	20.45	15.15	21	72.25	67.954
1	3	6769	1	3	.	20.7	16.7	21.5	77.9	69.012	21.3	14.4	21.65	64.9	68.334	21	15.55	21.575	71.4	68.673
1	3	6769	1	4	.	21.6	17.2	22.5	76.4	70.192	21.2	14.3	21.6	64.8	68.248	21.4	15.75	22.05	70.6	69.22
1	3	6769	1	5	.	20.9	16.3	21.25	75.1	68.618	21.1	14.2	21.7	64.9	68.312	21	15.25	21.475	70	68.465
1	3	6769	1	6	.	23.5	17.8	25.8	70.6	73.708	20.9	14	21.65	65	68.19	22.2	15.9	23.725	67.8	70.949
1	3	6769	1	7	.	27.5	19.3	30.35	61.2	78.798	20.9	14.1	22.75	65.1	69.326	24.2	16.7	26.55	63.15	74.062
1	3	6769	1	8	.	28.9	19.5	31	57.1	79.52	21	14.2	22.1	65.3	68.712	24.95	16.85	26.55	61.2	74.116
1	3	6769	1	9	.	32.4	20.6	34.1	50.1	83.016	21.2	14.5	22.4	65.7	69.12	26.8	17.55	28.25	57.9	76.068
1	3	6769	1	10	.	34	20.8	37.15	46.4	86.138	21.4	14.8	22.45	66.3	69.278	27.7	17.8	29.8	56.35	77.708
1	3	6769	1	11	.	35.2	21.8	39.2	46.2	88.548	21.8	15.3	23.55	66.7	70.558	28.5	18.55	31.375	56.45	79.553
1	3	6769	1	12	.	34.3	20.9	36.4	45.8	85.424	22.1	15.6	22.35	66.9	69.466	28.2	18.25	29.375	56.35	77.445
1	3	6769	1	13	.	32.2	20.2	33.65	49.5	82.422	22.4	15.9	22.55	67	69.774	27.3	18.05	28.1	58.25	76.098
1	3	6769	1	14	.	31.2	20.1	33	51.9	81.736	22.7	16.2	23.2	67	70.532	26.95	18.15	28.1	59.45	76.134
1	3	6769	1	15	.	29	19.5	29.85	56.7	78.37	23	16.5	23.15	66.9	70.59	26	18	26.5	61.8	74.48
1	3	6769	1	16	.	25.8	18.2	25.9	63.3	73.952	23.2	16.6	24.05	66.8	71.526	24.5	17.4	24.975	65.05	72.739
1	3	6769	1	17	.	24.8	18.1	25.35	66.6	73.366	23.1	16.5	23.7	66.6	71.14	23.95	17.3	24.525	66.6	72.253
1	3	6769	1	18	.	23.1	17.5	23.55	71.2	71.35	23	16.4	23.8	66.5	71.204	23.05	16.95	23.675	68.85	71.277
1	3	6769	1	19	.	23.5	18.5	24.45	73.7	72.61	22.7	16.1	22.8	66.4	70.096	23.1	17.3	23.625	70.05	71.353
1	3	6769	1	20	.	22	17.8	22	77.1	69.908	22.6	16	23.7	66.4	70.96	22.3	16.9	22.85	71.75	70.434
1	3	6769	1	21	.	20.6	17.1	21	80.6	68.656	22.5	15.9	23.2	66.5	70.424	21.55	16.5	22.1	73.55	69.54
1	3	6769	1	22	.	20.5	17.3	21.3	82.1	69.028	22.3	15.7	22.5	66.5	69.652	21.4	16.5	21.9	74.3	69.34
1	3	6769	1	23	.	20.5	17.4	21.4	82.9	69.164	22.2	15.6	22.25	66.5	69.366	21.35	16.5	21.825	74.7	69.265
1	3	6769	1	24	.	20.7	17.7	21.6	83.3	69.472	22.1	15.5	22.35	66.5	69.43	21.4	16.6	21.975	74.9	69.451
1	3	6769	1	1	.	20.4	17.7	21.15	84.9	69.022	22	15.4	22.4	66.5	69.444	21.2	16.55	21.775	75.7	69.233
1	3	6769	1	2	.	20.3	17.7	21.05	85.1	68.922	21.9	15.3	22.2	66.5	69.208	21.1	16.5	21.625	75.8	69.065
1	3	6769	1	3	.	20.2	17.8	20.95	86.1	68.858	21.8	15.2	22.05	66.5	69.022	21	16.5	21.5	76.3	68.94
1	3	6769	1	4	.	20.2	17.8	21.15	86.5	69.058	21.8	15.3	21.8	66.6	68.808	21	16.55	21.475	76.55	68.933
1	3	6769	1	5	.	20	17.5	20.45	85.7	68.25	21.7	15.2	22.3	66.7	69.272	20.85	16.35	21.375	76.2	68.761
1	3	6769	1	6	.	19.3	17.4	20.2	89	67.964	21.6	15.1	21.8	66.8	68.736	20.45	16.25	21	77.9	68.35
1	3	6769	1	7	.	23.9	22.1	27.2	90.1	76.656	21.7	15.6	23.6	68.6	70.716	22.8	18.85	25.4	79.35	73.686
1	3	6769	1	8	.	28.6	25.5	32.45	83.5	83.13	22	15.8	24.4	68.2	71.588	25.3	20.65	28.425	75.85	77.359
1	3	6769	1	9	.	27.5	24.5	29.95	84.1	80.27	22.2	16	23.4	68.2	70.66	24.85	20.25	26.675	76.15	75.465
1	3	6769	1	10	.	23.2	20.7	25.15	86.2	74.102	22.7	16.5	23.5	68.2	70.94	22.95	18.6	24.325	77.2	72.521
1	3	6769	1	11	.	22	19.3	23.6	84.9	72.048	23	16.7	23.6	68	71.112	22.5	18	23.6	76.45	71.58
1	3	6769	1	12	.	20.5	18	21.4	85.7	69.38	23.5	17.2	23.7	67.8	71.392	22	17.6	22.55	76.75	70.386
1	3	6769	1	13	.	20.3	18.2	21.55	88.1	69.602	23.8	17.4	23.9	67.5	71.664	22.05	17.8	22.725	77.8	70.633
1	3	6769	1	14	.	20.6	18.4	21.7	87.4	69.824	24.6	18	24.85	66.9	72.83	22.6	18.2	23.275	77.15	71.327
1	3	6769	1	15	.	20.2	18	21.3	87.6	69.28	25	18.3	25.1	66.5	73.188	22.6	18.15	23.2	77.05	71.234
1	3	6769	1	16	.	19.2	17.1	19.9	88.2	67.556	24.9	18.2	25.35	66.6	73.402	22.05	17.65	22.625	77.4	70.479
1	3	6769	1	17	.	18.7	16.8	19.55	88.8	67.098	24.5	17.9	24.85	67.1	72.794	21.6	17.35	22.2	77.95	69.946
1	3	6769	1	18	.	18.6	16.7	19.4	88.8	66.912	24.1	17.7	24.5	67.6	72.372	21.35	17.2	21.95	78.2	69.642
1	3	6769	1	19	.	18.2	16.3	18.95	89	66.318	23.9	17.6	24.35	67.9	72.186	21.05	16.95	21.65	78.45	69.252
1	3	6769	1	20	.	18.4	16.5	19.4	89.2	66.84	23.6	17.3	23.7	68	71.428	21	16.9	21.55	78.6	69.134
1	3	6769	1	21	.	18	16.2	18.9	89.4	66.232	23.5	17.2	23.95	68.1	71.642	20.75	16.7	21.425	78.75	68.937
1	3	6769	1	22	.	18.1	16.3	19.1	89.6	66.468	23.3	17	23.55	68	71.17	20.7	16.65	21.325	78.8	68.819
1	3	6769	1	23	.	18.8	16.9	19.95	88.9	67.534	23.2	16.9	23.4	67.9	70.984	21	16.9	21.675	78.4	69.259
1	3	6769	1	24	.	18.9	17	20.1	89	67.72	23.1	16.8	23.25	67.7	70.798	21	16.9	21.675	78.35	69.259
1	3	6769	1	1	.	18.8	16.4	20	86.5	67.404	23	16.6	23	67.5	70.476	20.9	16.5	21.5	77	68.94
1	3	6769	1	2	.	19.7	16.7	21.05	83.2	68.562	22.9	16.5	23.15	67.3	70.59	21.3	16.6	22.1	75.25	69.576
1	3	6769	1	3	.	18.3	15.9	18.85	86.1	66.074	22.8	16.3	23.25	67.1	70.618	20.55	16.1	21.05	76.6	68.346
1	3	6769	1	4	.	18	15.7	19.05	86.8	66.202	22.7	16.2	22.9	67	70.232	20.35	15.95	20.975	76.9	68.217
1	3	6769	1	5	.	18.3	15.8	19.2	85.7	66.388	22.7	16.2	22.8	66.9	70.132	20.5	16	21	76.3	68.26
1	3	6769	1	6	.	19.9	17.3	21.35	85.1	69.078	22.6	16.1	22.95	66.8	70.246	21.25	16.7	22.15	75.95	69.662
1	3	6769	1	7	.	22.2	18.3	24.05	78.9	72.138	23	16.3	23.75	66.1	71.118	22.6	17.3	23.9	72.5	71.628
1	3	6769	1	8	.	29.3	21.3	33.8	62.2	82.968	23.4	16.5	27	65.5	74.44	26.35	18.9	30.4	63.85	78.704
1	3	6769	1	9	.	28.9	20.8	31.55	61.7	80.538	24.5	17.2	26.85	64.1	74.542	26.7	19	29.2	62.9	77.54
1	3	6769	1	10	.	32.9	22.2	37.25	53.7	86.742	25.4	17.7	28.65	62.8	76.522	29.15	19.95	32.95	58.25	81.632
1	3	6769	1	11	.	32	21.7	36.1	54.7	85.412	25.5	17.9	27.4	62.9	75.344	28.75	19.8	31.75	58.8	80.378
1	3	6769	1	12	.	32.5	22.4	36.2	55.5	85.764	24.3	15.5	25.95	58.3	73.03	28.4	18.95	31.075	56.9	79.397
1	3	6769	1	13	.	32.5	22.8	37.05	56.9	86.758	26.1	15.9	28.7	53.5	75.924	29.3	19.35	32.875	55.2	81.341
1	3	6769	1	14	.	30.5	21.8	32.8	60	82.148	28.7	17.8	29.95	52	77.858	29.6	19.8	31.375	56	80.003
1	3	6769	1	15	.	27	20.1	28.4	66	77.136	30.2	14.3	30.4	38.2	77.048	28.6	17.2	29.4	52.1	77.092
1	3	6769	1	16	.	24.1	18.8	24.85	72.5	73.118	24.8	14.1	25.25	51.6	71.826	24.45	16.45	25.05	62.05	72.472
1	3	6769	1	17	.	22.3	18.1	22.65	77.4	70.666	20.7	14.1	21.8	66.1	68.376	21.5	16.1	22.225	71.75	69.521
1	3	6769	1	18	.	21.5	18.1	22.1	81	70.116	19.6	13.6	20.2	68.4	66.596	20.55	15.85	21.15	74.7	68.356
1	3	6769	1	19	.	21.5	18.4	22.35	82.6	70.474	19.7	12.5	20.1	63.3	66.1	20.6	15.45	21.225	72.95	68.287
1	3	6769	1	20	.	21.1	18.4	21.75	84.8	69.874	22.1	14	22.65	60.1	69.19	21.6	16.2	22.2	72.45	69.532
1	3	6769	1	21	.	21.3	18.8	22.45	86.2	70.718	21.3	13.9	21.45	62.8	67.954	21.3	16.35	21.95	74.5	69.336
1	3	6769	1	22	.	21.4	19	22.3	86.4	70.64	20.9	14	21.15	64.9	67.69	21.15	16.5	21.725	75.65	69.165
1	3	6769	1	23	.	20.8	18.4	21.45	86.6	69.574	20.8	14	21.3	65.2	67.84	20.8	16.2	21.375	75.9	68.707
1	3	6769	1	24	.	20.7	18.4	21.45	86.9	69.574	20.4	13.7	20.8	65.6	67.232	20.55	16.05	21.125	76.25	68.403
1	3	6769	1	1	.	20.3	18.1	21.1	87.5	69.116	19.6	13.3	19.95	67.4	66.238	19.95	15.7	20.525	77.45	67.677
1	3	6769	1	2	.	20.1	17.9	20.9	87.6	68.844	19.4	13	19.85	66.5	66.03	19.75	15.45	20.375	77.05	67.437
1	3	6769	1	3	.	19.9	17.8	21	88	68.908	19.6	12.7	19.65	64.6	65.722	19.75	15.25	20.325	76.3	67.315
1	3	6769	1	4	.	19.4	17.2	20.1	87.5	67.792	19.7	12.6	20.15	63.7	66.186	19.55	14.9	20.125	75.6	66.989
1	3	6769	1	5	.	19.2	17.1	19.95	87.9	67.606	19.7	12.3	20.05	62.7	65.978	19.45	14.7	20	75.3	66.792
1	3	6769	1	6	.	19.7	17.8	20.9	88.9	68.808	20.4	12.6	20.5	61.1	66.536	20.05	15.2	20.7	75	67.672
1	3	6769	1	7	.	28.5	23.1	33.6	73	83.416	23.5	13.9	29	54.9	75.504	26	18.5	31.3	63.95	79.46
1	3	6769	1	8	.	32.5	22.1	36.7	54.7	86.156	26.2	15	30.05	50.4	76.95	29.35	18.55	33.375	52.55	81.553
1	3	6769	1	9	.	33.9	21.7	37.55	49.2	86.862	30.1	16.7	33.3	44.7	80.812	32	19.2	35.425	46.95	83.837
1	3	6769	1	10	.	34.8	22.4	38.15	48.8	87.714	34.5	18.7	38.8	39.5	87.032	34.65	20.55	38.475	44.15	87.373
1	3	6769	1	11	.	34	20.4	35.6	45.1	84.444	36.5	18.6	38.05	35.3	86.246	35.25	19.5	36.825	40.2	85.345
1	3	6769	1	12	.	33.3	19	32.6	43.2	80.94	33.1	17	34.4	38.4	82.02	33.2	18	33.5	40.8	81.48
1	3	6769	1	13	.	33.8	19.7	34.9	43.9	83.492	32.5	15.7	35.1	36.7	82.252	33.15	17.7	35	40.3	82.872
1	3	6769	1	14	.	27.6	17.7	27.95	55.1	75.822	32.7	15.1	32.8	34.9	79.736	30.15	16.4	30.375	45	77.779
1	3	6769	1	15	.	28.3	19.4	29.65	58.6	78.134	28.9	16.3	29.55	46.7	76.918	28.6	17.85	29.6	52.65	77.526
1	3	6769	1	16	.	23.4	18.3	22.95	73.1	71.038	25.8	15.3	27.4	52.5	74.408	24.6	16.8	25.175	62.8	72.723
1	3	6769	1	17	.	21.8	17.7	21.85	77.7	69.722	22.6	15.4	23.6	63.9	70.644	22.2	16.55	22.725	70.8	70.183
1	3	6769	1	18	.	20.6	17	20.95	80.2	68.57	23.9	14.5	24.65	55.7	71.37	22.25	15.75	22.8	67.95	69.97
1	3	6769	1	19	.	20.8	17.6	21.65	82.2	69.486	23.6	14.1	24.15	55.5	70.726	22.2	15.85	22.9	68.85	70.106
1	3	6769	1	20	.	21.6	18.7	22.4	83.9	70.632	24	14.2	24.4	54.4	71.012	22.8	16.45	23.4	69.15	70.822
1	3	6769	1	21	.	21.3	18.5	21.95	84.4	70.11	23.7	14.2	24.2	55.4	70.812	22.5	16.35	23.075	69.9	70.461
1	3	6769	1	22	.	20.9	18.1	21.5	84.5	69.516	23.6	14	24.05	54.9	70.59	22.25	16.05	22.775	69.7	70.053
1	3	6769	1	23	.	20.9	17.6	21.65	81.9	69.486	22.8	13.4	23	55.5	69.324	21.85	15.5	22.325	68.7	69.405
1	3	6769	1	24	.	20.9	17.3	21.55	80	69.278	22.1	13.1	22.35	56.9	68.566	21.5	15.2	21.95	68.45	68.922
1	3	6769	1	1	.	20.5	16.7	21.15	79.1	68.662	21.9	13.1	22.2	57.6	68.416	21.2	14.9	21.675	68.35	68.539
1	3	6769	1	2	.	20.8	16.4	21.6	76.2	69.004	22	13	22.1	56.9	68.28	21.4	14.7	21.85	66.55	68.642
1	3	6769	1	3	.	20.2	15.9	20.75	76.7	67.974	21.6	12.9	21.6	57.9	67.744	20.9	14.4	21.175	67.3	67.859
1	3	6769	1	4	.	19.7	15.6	20.25	77.5	67.366	21.5	12.7	21.5	57.3	67.572	20.6	14.15	20.875	67.4	67.469
1	3	6769	1	5	.	19.9	15.4	20.55	75.7	67.594	21.3	12.5	21.5	57.5	67.5	20.6	13.95	21.025	66.6	67.547
1	3	6769	1	6	.	24.5	18.1	27.95	67.8	75.966	21.7	12.8	24.45	57.1	70.558	23.1	15.45	26.2	62.45	73.262
1	3	6769	1	7	.	30.7	20.8	35.7	55.7	84.688	23	13.5	28.25	55.1	74.61	26.85	17.15	31.975	55.4	79.649
1	3	6769	1	8	.	32.7	20.8	36.75	49.9	85.738	25	14.3	28.5	51.7	75.148	28.85	17.55	32.625	50.8	80.443
1	3	6769	1	9	.	32.8	19.5	35.9	45.7	84.42	27.4	15.3	30.4	47.7	77.408	30.1	17.4	33.15	46.7	80.914
1	3	6769	1	10	.	32.6	18.3	35.2	42.8	83.288	29.1	15.9	31.7	44.9	78.924	30.85	17.1	33.45	43.85	81.106
1	3	6769	1	11	.	33	18.4	35.4	42.3	83.524	33.9	17.5	35.4	38	83.2	33.45	17.95	35.4	40.15	83.362
1	3	6769	1	12	.	33.8	18.4	34.9	40.4	83.024	33	16.6	34.45	37.7	81.926	33.4	17.5	34.675	39.05	82.475
1	3	6769	1	13	.	34.7	18.7	35.4	39.2	83.632	32.3	16.8	34.15	39.6	81.698	33.5	17.75	34.775	39.4	82.665
1	3	6769	1	14	.	34.2	18	34.85	38.4	82.83	32.1	16.3	35.4	39	82.768	33.15	17.15	35.125	38.7	82.799
1	3	6769	1	15	.	32.4	17.2	33.65	40.4	81.342	29.7	15.1	32.45	41.4	79.386	31.05	16.15	33.05	40.9	80.364
1	3	6769	1	16	.	25.5	14.1	24.4	49.6	70.976	27.2	15.6	28.3	49.2	75.416	26.35	14.85	26.35	49.4	73.196
1	3	6769	1	17	.	20.2	12.8	19.85	62.6	65.958	25.6	14.6	27.3	50.9	74.056	22.9	13.7	23.575	56.75	70.007
1	3	6769	1	18	.	20.4	13	20.9	62.5	67.08	24	13.9	24.2	53.5	70.704	22.2	13.45	22.55	58	68.892
1	3	6769	1	19	.	21.5	14.4	22.6	64.1	69.284	23.3	13.4	23.45	53.8	69.774	22.4	13.9	23.025	58.95	69.529
1	3	6769	1	20	.	21.9	14.5	22.45	63.1	69.17	22.6	13.2	22.95	55.7	69.202	22.25	13.85	22.7	59.4	69.186
1	3	6769	1	21	.	19.7	13	18.9	65.3	65.08	22.4	13.2	23.8	56.1	70.052	21.05	13.1	21.35	60.7	67.566
1	3	6769	1	22	.	20.8	13.6	21.55	63.6	67.946	22.1	13.3	23	57.5	69.288	21.45	13.45	22.275	60.55	68.617
1	3	6769	1	23	.	21	13.5	21.5	62.5	67.86	21.6	13	21.75	58.2	67.93	21.3	13.25	21.625	60.35	67.895
1	3	6769	1	24	.	20.9	13.4	21.4	62.3	67.724	21.2	12.7	21.35	58.7	67.422	21.05	13.05	21.375	60.5	67.573
1	3	6769	1	1	.	19.9	12.9	20.45	64.1	66.594	21.3	12.7	21.55	58.2	67.622	20.6	12.8	21	61.15	67.108
1	3	6769	1	2	.	20.3	12.9	20.8	62.6	66.944	20.7	12.4	20.8	59.3	66.764	20.5	12.65	20.8	60.95	66.854
1	3	6769	1	3	.	20.1	12.7	20.55	62.5	66.622	20.4	12.2	20.45	59.6	66.342	20.25	12.45	20.5	61.05	66.482
1	3	6769	1	4	.	18.7	11.9	18.8	64.9	64.584	20.1	12.2	20.35	60.6	66.242	19.4	12.05	19.575	62.75	65.413
1	3	6769	1	5	.	17.2	11.1	16.35	67.4	61.846	19.9	12.1	21.5	61.1	67.356	18.55	11.6	18.925	64.25	64.601
1	3	6769	1	6	.	24.8	15.7	29.4	57.3	76.552	21.2	12.5	25.05	57.9	71.05	23	14.1	27.225	57.6	73.801
1	3	6769	1	7	.	30.9	18.3	35.9	47.1	83.988	24.3	13.7	29.5	51.9	75.932	27.6	16	32.7	49.5	79.96
1	3	6769	1	8	.	32.3	17.4	35.4	41.1	83.164	28	14.2	31.35	43.1	77.962	30.15	15.8	33.375	42.1	80.563
1	3	6769	1	9	.	32.7	16.2	35.3	37.4	82.632	31.1	14.2	33.25	35.9	79.862	31.9	15.2	34.275	36.65	81.247
1	3	6769	1	10	.	32.7	15.6	35.2	36	82.316	33.8	15.6	35.85	33.8	82.966	33.25	15.6	35.525	34.9	82.641
1	3	6769	1	11	.	32.8	15.4	35.05	35.2	82.094	35	15.4	35.35	31.3	82.394	33.9	15.4	35.2	33.25	82.244
1	3	6769	1	12	.	33.4	15.9	35.1	35.3	82.324	33	14.8	33.85	33.5	80.678	33.2	15.35	34.475	34.4	81.501
1	3	6769	1	13	.	33.9	15.7	34.7	33.9	81.852	31.6	14.2	33	35	79.612	32.75	14.95	33.85	34.45	80.732
1	3	6769	1	14	.	33.7	15.3	34.6	33.4	81.608	31.7	14.6	34.25	35.7	81.006	32.7	14.95	34.425	34.55	81.307
1	3	6769	1	15	.	32.3	14.8	33.45	34.9	80.278	29.7	14.2	32.1	38.9	78.712	31	14.5	32.775	36.9	79.495
1	3	6769	1	16	.	25.5	11.9	24.7	42.7	70.484	25.6	14.3	26.45	49.7	73.098	25.55	13.1	25.575	46.2	71.791
1	3	6769	1	17	.	19.4	10.1	18.9	54.9	64.036	21.2	13.5	23.15	61.5	69.51	20.3	11.8	21.025	58.2	66.773
1	3	6769	1	18	.	17.6	9.7	18.25	60.2	63.242	20	12.8	20.9	63.5	67.008	18.8	11.25	19.575	61.85	65.125
1	3	6769	1	19	.	18.2	10.4	18.15	60.4	63.394	19.2	12.9	20.05	67.1	66.194	18.7	11.65	19.1	63.75	64.794
1	3	6769	1	20	.	17.4	10.2	17.4	62.8	62.572	19.5	12.2	20.45	63	66.342	18.45	11.2	18.925	62.9	64.457
1	3	6769	1	21	.	18.1	10.6	18.05	61.8	63.366	19.8	11.9	20.75	60.7	66.534	18.95	11.25	19.4	61.25	64.95
1	3	6769	1	22	.	18.6	11	18.8	61.6	64.26	19.4	11.5	19.8	60.6	65.44	19	11.25	19.3	61.1	64.85
1	3	6769	1	23	.	18.9	11.4	19.2	61.9	64.804	19.8	11.6	20.4	59.3	66.076	19.35	11.5	19.8	60.6	65.44
1	3	6769	1	24	.	18.1	10.9	17.4	63.1	62.824	19.3	11.1	21.1	59.4	66.596	18.7	11	19.25	61.25	64.71
1	3	6769	1	1	.	16.5	10.1	15.3	66.2	60.436	18.8	11.1	20.85	60.9	66.346	17.65	10.6	18.075	63.55	63.391
1	3	6769	1	2	.	17.2	10.8	18.4	66.2	63.788	19	11.5	19.5	61.9	65.14	18.1	11.15	18.95	64.05	64.464
1	3	6769	1	3	.	15.3	9.8	14.45	69.7	59.478	18.2	11.3	21.15	64.4	66.718	16.75	10.55	17.8	67.05	63.098
1	3	6769	1	4	.	18.1	11.8	19.6	66.7	65.348	17.5	11.5	17.55	68.2	63.19	17.8	11.65	18.575	67.45	64.269
1	3	6769	1	5	.	16.4	10.7	16.3	69	61.652	17.7	11.4	18.6	66.9	64.204	17.05	11.05	17.45	67.95	62.928
1	3	6769	1	6	.	24.9	16.3	29.85	58.9	77.218	17.8	12.2	23.2	69.8	69.092	21.35	14.25	26.525	64.35	73.155
1	3	6769	1	7	.	31.4	18.6	36.6	46.7	84.796	23.9	13.6	29.95	52.6	76.346	27.65	16.1	33.275	49.65	80.571
1	3	6769	1	8	.	33	18.2	36.55	41.7	84.602	27	15	30.25	48	77.15	30	16.6	33.4	44.85	80.876
1	3	6769	1	9	.	33.4	17.1	36.25	38	83.906	31.4	16.4	34.4	40.8	81.804	32.4	16.75	35.325	39.4	82.855
1	3	6769	1	10	.	33.9	16.8	36.5	36.2	84.048	35.1	15.3	36.3	30.9	83.308	34.5	16.05	36.4	33.55	83.678
1	3	6769	1	11	.	33.8	16.9	35.75	36.7	83.334	36.3	16.5	39.5	31.1	86.94	35.05	16.7	37.625	33.9	85.137
1	3	6769	1	12	.	35.8	16.7	38.1	32.4	85.612	32.6	14	36.95	32.6	83.49	34.2	15.35	37.525	32.5	84.551
1	3	6769	1	13	.	35.9	16.4	39.65	31.7	87.054	32.1	13.9	36.1	33.4	82.604	34	15.15	37.875	32.55	84.829
1	3	6769	1	14	.	35.3	16.3	39.05	32.6	86.418	32.8	14.6	36.1	33.6	82.856	34.05	15.45	37.575	33.1	84.637
1	3	6769	1	15	.	34.5	16.6	36.4	34.6	83.876	29.6	13.9	32.65	38.4	79.154	32.05	15.25	34.525	36.5	81.515
1	3	6769	1	16	.	29.6	15	30.2	41.3	77.1	25.6	13.7	26.3	47.8	72.732	27.6	14.35	28.25	44.55	74.916
1	3	6769	1	17	.	23.9	13	24.2	50.5	70.38	21.6	13.5	22.2	60.3	68.56	22.75	13.25	23.2	55.4	69.47
1	3	6769	1	18	.	21.7	12.2	21.05	54.8	66.942	19.3	12.8	21	66.3	67.108	20.5	12.5	21.025	60.55	67.025
1	3	6769	1	19	.	19.2	11.8	19.9	62.6	65.648	20.4	12.4	22.35	60.3	68.314	19.8	12.1	21.125	61.45	66.981
1	3	6769	1	20	.	19	12.1	19.35	64.3	65.206	21.4	12.2	23.25	55.8	69.142	20.2	12.15	21.3	60.05	67.174
1	3	6769	1	21	.	19.2	12.6	20	65.7	66.036	21.6	12.2	22.85	55.4	68.742	20.4	12.4	21.425	60.55	67.389
1	3	6769	1	22	.	22	14.8	22.35	64	69.178	21.6	12.3	22.85	55.5	68.778	21.8	13.55	22.6	59.75	68.978
1	3	6769	1	23	.	20.8	15.6	21.35	72.4	68.466	21.4	12.3	22	56.3	67.928	21.1	13.95	21.675	64.35	68.197
1	3	6769	1	24	.	20.4	15.8	21.15	75.3	68.338	21.1	12.1	21.45	56.6	67.306	20.75	13.95	21.3	65.95	67.822
1	3	6769	1	1	.	20.2	15.9	20.85	76.6	68.074	20.7	12	21.2	57.8	67.02	20.45	13.95	21.025	67.2	67.547
1	3	6769	1	2	.	18.4	15.4	18.2	82.7	65.244	20	11.7	21.45	59.1	67.162	19.2	13.55	19.825	70.9	66.203
1	3	6769	1	3	.	18	15.1	18.6	83.2	65.536	19.9	11.5	20.35	58.5	65.99	18.95	13.3	19.475	70.85	65.763
1	3	6769	1	4	.	17.6	14.8	18.3	83.9	65.128	19.6	11.5	20	59.5	65.64	18.6	13.15	19.15	71.7	65.384
1	3	6769	1	5	.	16.7	14.1	17.35	84.8	63.926	18.9	11.2	19.3	61.3	64.832	17.8	12.65	18.325	73.05	64.379
1	3	6769	1	6	.	16.4	13.7	17.15	84.3	63.582	20.4	11.8	20.85	57.8	66.598	18.4	12.75	19	71.05	65.09
1	3	6769	1	7	.	16.9	14.1	18.15	83.6	64.726	23.9	13.6	24.05	52.6	70.446	20.4	13.85	21.1	68.1	67.586
1	3	6769	1	8	.	19.7	14.9	22.15	73.9	69.014	28.2	14.6	29.45	43.5	76.206	23.95	14.75	25.8	58.7	72.61
1	3	6769	1	9	.	19.9	14.9	22.3	73	69.164	31.3	15.1	32.6	37.8	79.536	25.6	15	27.45	55.4	74.35
1	3	6769	1	10	.	20.2	14.9	22.2	71.8	69.064	34.1	14.7	35.05	31.3	81.842	27.15	14.8	28.625	51.55	75.453
1	3	6769	1	11	.	19.6	14.5	20.9	72.7	67.62	35.3	15.7	35.4	31.3	82.552	27.45	15.1	28.15	52	75.086
1	3	6769	1	12	.	20.3	14.4	22.75	68.9	69.434	33.3	14.4	34.6	32.1	81.284	26.8	14.4	28.675	50.5	75.359
1	3	6769	1	13	.	19.2	13.7	21.4	70.7	67.832	32.5	13.8	33.5	32.4	79.968	25.85	13.75	27.45	51.55	73.9
1	3	6769	1	14	.	19.1	13.3	21.15	69.5	67.438	32.8	14.3	33.65	32.9	80.298	25.95	13.8	27.4	51.2	73.868
1	3	6769	1	15	.	25.2	15.7	28.3	56	75.452	30.3	13.1	31.45	35.1	77.666	27.75	14.4	29.875	45.55	76.559
1	3	6769	1	16	.	16.4	10.7	16.8	69.1	62.152	27.1	12	27.55	39.3	73.37	21.75	11.35	22.175	54.2	67.761
1	3	6769	1	17	.	13.1	8.7	13.3	75.1	57.932	21.3	12.5	22.8	57.4	68.8	17.2	10.6	18.05	66.25	63.366
1	3	6769	1	18	.	12.4	8.5	12.45	77.3	57.01	20.1	12.8	21.7	63.1	67.808	16.25	10.65	17.075	70.2	62.409
1	3	6769	1	19	.	12.2	8.5	12.65	78.6	57.21	20	11.9	21.2	59.8	66.984	16.1	10.2	16.925	69.2	62.097
1	3	6769	1	20	.	12	8.6	12.55	79.8	57.146	19.8	11.2	21.25	57.8	66.782	15.9	9.9	16.9	68.8	61.964
1	3	6769	1	21	.	12	8.7	12.45	80.3	57.082	19.2	11.8	20.4	62.4	66.148	15.6	10.25	16.425	71.35	61.615
1	3	6769	1	22	.	12.1	8.9	12.8	81.2	57.504	17.9	11.5	18.85	66.3	64.49	15	10.2	15.825	73.75	60.997
1	3	6769	1	23	.	13.2	10.3	14	82.7	59.208	18.4	11.1	19	62.8	64.496	15.8	10.7	16.5	72.75	61.852
1	3	6769	1	24	.	13.1	10.2	13.55	83	58.722	17.9	11.3	18.75	65.4	64.318	15.5	10.75	16.15	74.2	61.52
1	3	6769	1	1	.	12.9	10.1	13.45	83.6	58.586	17.1	11.1	17.8	67.8	63.296	15	10.6	15.625	75.7	60.941
1	3	6769	1	2	.	12.7	10.1	13.15	84.2	58.286	18.5	11.2	19.25	62.7	64.782	15.6	10.65	16.2	73.45	61.534
1	3	6769	1	3	.	12.4	9.8	12.8	84.5	57.828	17.3	11	18.1	66.9	63.56	14.85	10.4	15.45	75.7	60.694
1	3	6769	1	4	.	11.8	9.3	12.3	85	57.148	18.8	10.9	19.55	60.4	64.974	15.3	10.1	15.925	72.7	61.061
1	3	6769	1	5	.	12.1	9.6	12.65	84.9	57.606	18.6	10.8	19.15	60.8	64.538	15.35	10.2	15.9	72.85	61.072
1	3	6769	1	6	.	17.5	13.6	20.9	77.9	67.296	19.3	11.7	20.75	61.8	66.462	18.4	12.65	20.825	69.85	66.879
1	3	6769	1	7	.	22.7	15.7	27.35	65	74.502	23.6	14	24.95	55.2	71.49	23.15	14.85	26.15	60.1	72.996
1	3	6769	1	8	.	27	16.9	32.65	54.3	80.234	27.8	14.4	29.9	44.1	76.584	27.4	15.65	31.275	49.2	78.409
1	3	6769	1	9	.	29.5	16.8	35	46.6	82.548	31.1	14.8	35.65	37.3	82.478	30.3	15.8	35.325	41.95	82.513
1	3	6769	1	10	.	32.8	17.8	37.55	41.2	85.458	34.3	15.6	38.9	32.8	86.016	33.55	16.7	38.225	37	85.737
1	3	6769	1	11	.	33.8	17.3	37.8	37.6	85.528	35.6	16.2	39.15	31.7	86.482	34.7	16.75	38.475	34.65	86.005
1	3	6769	1	12	.	36.2	18.4	40.15	35.4	88.274	32.8	14.7	36.7	33.8	83.492	34.5	16.55	38.425	34.6	85.883
1	3	6769	1	13	.	37.8	19	41.95	33.7	90.29	31.3	14.1	34.3	35.4	80.876	34.55	16.55	38.125	34.55	85.583
1	3	6769	1	14	.	32.8	16.6	34.6	38.1	82.076	32.7	14.3	35.25	33.1	81.898	32.75	15.45	34.925	35.6	81.987
1	3	6769	1	15	.	26.9	14.8	28	47.5	74.828	29.6	13.2	29.75	36.8	76.002	28.25	14	28.875	42.15	75.415
1	3	6769	1	16	.	22.9	13.5	23.05	55.6	69.41	26	13.1	26.8	45.1	73.016	24.45	13.3	24.925	50.35	71.213
1	3	6769	1	17	.	18.8	11.6	18.15	63.2	63.826	21.3	13.5	22.45	61.3	68.81	20.05	12.55	20.3	62.25	66.318
1	3	6769	1	18	.	18.4	11.6	18.85	64.7	64.526	19.7	12.6	20.25	63.8	66.286	19.05	12.1	19.55	64.25	65.406
1	3	6769	1	19	.	17.9	11.6	18.25	66.8	63.926	20.2	12.9	20.85	63.1	66.994	19.05	12.25	19.55	64.95	65.46
1	3	6769	1	20	.	18	12.1	18.85	68.6	64.706	20.3	12.3	20.4	60.2	66.328	19.15	12.2	19.625	64.4	65.517
1	3	6769	1	21	.	18	12.2	18.4	69.3	64.292	19.5	11.5	20	60	65.64	18.75	11.85	19.2	64.65	64.966
1	3	6769	1	22	.	17.6	12.2	17.9	70.7	63.792	18.7	12.1	19.2	65.7	65.056	18.15	12.15	18.55	68.2	64.424
1	3	6769	1	23	.	17.7	12.5	18.25	72	64.25	18.3	12	18.45	67	64.27	18	12.25	18.35	69.5	64.26
1	3	6769	1	24	.	17.4	12.6	17.6	73.8	63.636	17.2	11.6	17.9	69.9	63.576	17.3	12.1	17.75	71.85	63.606
1	3	6769	1	1	.	17	12.7	17.25	75.8	63.322	17.3	11.6	17.8	69.5	63.476	17.15	12.15	17.525	72.65	63.399
1	3	6769	1	2	.	16.1	12.1	16.15	77.2	62.006	18	11.3	18.55	65.1	64.118	17.05	11.7	17.35	71.15	63.062
1	3	6769	1	3	.	16.3	12.7	16.5	79.7	62.572	18.6	11.1	19.1	61.7	64.596	17.45	11.9	17.8	70.7	63.584
1	3	6769	1	4	.	16.5	13.2	17.15	81	63.402	19.3	10.6	19.3	57.1	64.616	17.9	11.9	18.225	69.05	64.009
1	3	6769	1	5	.	16.5	13.2	16.85	81	63.102	19.3	10.5	19.55	57	64.83	17.9	11.85	18.2	69	63.966
1	3	6769	1	6	.	21.2	16.4	23.8	74.3	71.204	20	12	21.45	60.2	67.27	20.6	14.2	22.625	67.25	69.237
1	3	6769	1	7	.	26.6	18.4	30.5	60.8	78.624	23.6	13.9	26.9	54.7	73.404	25.1	16.15	28.7	57.75	76.014
1	3	6769	1	8	.	29.7	19.2	33.5	53.4	81.912	28.2	14.8	30.45	44.3	77.278	28.95	17	31.975	48.85	79.595
1	3	6769	1	9	.	32.2	20.3	35.9	49.8	84.708	32.3	15.3	35.25	36	82.258	32.25	17.8	35.575	42.9	83.483
1	3	6769	1	10	.	32.7	20.3	35.6	48.3	84.408	32.8	15.1	35.35	34.6	82.286	32.75	17.7	35.475	41.45	83.347
1	3	6769	1	11	.	32.4	20.1	36.1	48.6	84.836	34.4	15	36.9	31.4	83.8	33.4	17.55	36.5	40	84.318
1	3	6769	1	12	.	40	22.7	47.4	37.5	97.072	32.2	14.3	35.1	33.9	81.748	36.1	18.5	41.25	35.7	89.41
1	3	6769	1	13	.	39	19.9	43.3	33.4	91.964	31.6	13.8	32.55	34	79.018	35.3	16.85	37.925	33.7	85.491
1	3	6769	1	14	.	39.3	18.8	43.6	30.7	91.868	32.7	14.3	35.3	33.1	81.948	36	16.55	39.45	31.9	86.908
1	3	6769	1	15	.	36.9	17.4	40.1	31.9	87.864	29.2	13.5	29.85	38.4	76.21	33.05	15.45	34.975	35.15	82.037
1	3	6769	1	16	.	24.1	12.5	23.5	48.4	69.5	25.7	13.4	26.25	46.8	72.574	24.9	12.95	24.875	47.6	71.037
1	3	6769	1	17	.	18.2	11.1	17.8	63.6	63.296	21.3	13.9	24.85	63.1	71.354	19.75	12.5	21.325	63.35	67.325
1	3	6769	1	18	.	18.7	12	20.45	65.1	66.27	20.5	12.7	22.4	61.2	68.472	19.6	12.35	21.425	63.15	67.371
1	3	6769	1	19	.	18.7	12	19.2	65.3	65.02	20.3	12.5	22.15	61	68.15	19.5	12.25	20.675	63.15	66.585
1	3	6769	1	20	.	19.2	12.9	20.1	67	66.244	20.3	12.1	21.75	59.3	67.606	19.75	12.5	20.925	63.15	66.925
1	3	6769	1	21	.	20.1	14	21.2	68.1	67.74	19.5	11.9	20.3	61.6	66.084	19.8	12.95	20.75	64.85	66.912
1	3	6769	1	22	.	20.5	14.7	21.65	69.5	68.442	20.4	11.7	21.05	57.6	66.762	20.45	13.2	21.35	63.55	67.602
1	3	6769	1	23	.	20	14.5	20.4	70.9	67.12	18.4	11.7	19.6	65.1	65.312	19.2	13.1	20	68	66.216
1	3	6769	1	24	.	20.7	15.1	21.55	70.4	68.486	21.3	11.9	21.9	55.2	67.684	21	13.5	21.725	62.8	68.085
1	3	6769	1	1	.	20.2	15	20.45	72.3	67.35	21	11.7	22.2	55.3	67.912	20.6	13.35	21.325	63.8	67.631
1	3	6769	1	2	.	18.2	14	18.3	76.6	64.84	19.1	11.2	20.2	60.4	65.732	18.65	12.6	19.25	68.5	65.286
1	3	6769	1	3	.	17.6	13.8	18.4	78.5	64.868	18	11.3	19.15	65	64.718	17.8	12.55	18.775	71.75	64.793
1	3	6769	1	4	.	18.3	14.4	19.25	78.3	65.934	18.4	11.1	18.95	62.8	64.446	18.35	12.75	19.1	70.55	65.19
1	3	6769	1	5	.	19.1	15.1	19.95	78	66.886	18.8	11	19.15	60.7	64.61	18.95	13.05	19.55	69.35	65.748
1	3	6769	1	6	.	21	16.8	23.35	77.1	70.898	19.3	11.6	19.8	61.1	65.476	20.15	14.2	21.575	69.1	68.187
1	3	6769	1	7	.	24.1	18.5	26.85	71.2	75.01	24.3	13.3	26.3	50.4	72.588	24.2	15.9	26.575	60.8	73.799
1	3	6769	1	8	.	28.2	20.5	31.5	63.1	80.38	28.4	14.4	30.9	42.6	77.584	28.3	17.45	31.2	52.85	78.982
1	3	6769	1	9	.	31.7	21.6	36.3	55.2	85.576	32	14.6	35.4	35.1	82.156	31.85	18.1	35.85	45.15	83.866
1	3	6769	1	10	.	38.8	23.9	46.1	43	96.204	36.2	15.4	40.65	29.3	87.694	37.5	19.65	43.375	36.15	91.949
1	3	6769	1	11	.	35.9	21.3	39.2	43.1	88.368	36.1	15	38.75	28.7	85.65	36	18.15	38.975	35.9	87.009
1	3	6769	1	12	.	39.5	22.1	45.55	37.1	95.006	33.3	13.3	37.05	30	83.338	36.4	17.7	41.3	33.55	89.172
1	3	6769	1	13	.	36.2	19.9	39.4	38.9	88.064	32.4	13.2	34.6	31.3	80.852	34.3	16.55	37	35.1	84.458
1	3	6769	1	14	.	30.2	18.2	31.05	49	79.102	33.1	14.2	33.25	32.2	79.862	31.65	16.2	32.15	40.6	79.482
1	3	6769	1	15	.	26.3	17.5	27.7	58.8	75.5	30.3	13.6	30.7	36.1	77.096	28.3	15.55	29.2	47.45	76.298
1	3	6769	1	16	.	25.5	16.7	26	58.6	73.512	26.4	13	26.75	43.6	72.93	25.95	14.85	26.375	51.1	73.221
1	3	6769	1	17	.	24.8	16.1	25.15	58.8	72.446	22.2	13.5	23.15	58	69.51	23.5	14.8	24.15	58.4	70.978
1	3	6769	1	18	.	24.5	15.9	25.05	59	72.274	21.8	13.3	22.7	58.8	68.988	23.15	14.6	23.875	58.9	70.631
1	3	6769	1	19	.	24.2	15.7	24.75	59.3	71.902	21	13.1	21.8	60.9	68.016	22.6	14.4	23.275	60.1	69.959
1	3	6769	1	20	.	23.9	15.5	24.4	59.6	71.48	21	12.3	21.75	57.8	67.678	22.45	13.9	23.075	58.7	69.579
1	3	6769	1	21	.	23.7	15.4	24.2	59.8	71.244	21.1	12	21.65	56.4	67.47	22.4	13.7	22.925	58.1	69.357
1	3	6769	1	22	.	23.5	15.2	23.95	60	70.922	18.5	12	19.2	66	65.02	21	13.6	21.575	63	67.971
1	3	6769	1	23	.	23.4	15.2	23.95	60.2	70.922	18	11.9	18.6	67.8	64.384	20.7	13.55	21.275	64	67.653
1	3	6769	1	24	.	23.2	15.1	23.7	60.4	70.636	18	11.8	18.5	67.3	64.248	20.6	13.45	21.1	63.85	67.442
1	3	6769	1	1	.	.	.	.	.	.	17.6	11.7	18.05	68.5	63.762	.	.	.	.	.
1	3	6769	1	2	.	.	.	.	.	.	18.1	11.2	18.5	64.2	64.032	.	.	.	.	.
1	3	6769	1	3	.	.	.	.	.	.	17.9	11.2	18.25	65.2	63.782	.	.	.	.	.
1	3	6769	1	4	.	.	.	.	.	.	20.3	11.8	20.65	58.2	66.398	.	.	.	.	.
1	3	6769	1	5	.	.	.	.	.	.	20.7	11.2	21	54.5	66.532	.	.	.	.	.
1	3	6769	1	6	.	.	.	.	.	.	21.7	11.5	21.95	52.5	67.59	.	.	.	.	.
1	3	6769	1	7	.	.	.	.	.	.	25.6	12.8	25.8	45.1	71.908	.	.	.	.	.
1	3	6769	1	8	.	.	.	.	.	.	28.9	14	29.05	40.3	75.59	.	.	.	.	.
1	3	6769	1	9	.	.	.	.	.	.	32.7	14.7	32.75	33.9	79.542	.	.	.	.	.
1	3	6769	1	10	.	.	.	.	.	.	34.4	15.2	34.45	31.8	81.422	.	.	.	.	.
1	3	6769	1	11	.	.	.	.	.	.	35.6	15.2	35.7	29.9	82.672	.	.	.	.	.
1	3	6769	1	12	.	.	.	.	.	.	34.9	14.8	34.9	30.3	81.728	.	.	.	.	.
1	3	6769	1	13	.	.	.	.	.	.	33.5	14	33.55	31.1	80.09	.	.	.	.	.
1	3	6769	1	14	.	.	.	.	.	.	33.6	14.4	33.75	31.7	80.434	.	.	.	.	.
1	3	6769	1	15	.	.	.	.	.	.	31.2	13.6	31.55	34.5	77.946	.	.	.	.	.
1	3	6769	1	16	.	.	.	.	.	.	28.2	13.2	28.6	39.8	74.852	.	.	.	.	.
1	3	6769	1	17	.	.	.	.	.	.	23.9	12.9	24.35	50.3	70.494	.	.	.	.	.
1	3	6769	1	18	.	.	.	.	.	.	21	12.3	21.65	57.9	67.578	.	.	.	.	.
1	3	6769	1	19	.	.	.	.	.	.	20.8	12	21.45	57.4	67.27	.	.	.	.	.
1	3	6769	1	20	.	.	.	.	.	.	19.5	11.9	20.15	61.7	65.934	.	.	.	.	.
1	3	6769	1	21	.	.	.	.	.	.	18.6	11.8	19.1	64.6	64.848	.	.	.	.	.
1	3	6769	1	22	.	.	.	.	.	.	18.1	11.5	18.5	65.6	64.14	.	.	.	.	.
1	3	6769	1	23	.	.	.	.	.	.	18.6	11.6	19	64	64.676	.	.	.	.	.
1	3	6769	1	24	.	.	.	.	.	.	17.9	11.3	18.2	65.4	63.768	.	.	.	.	.
1	3	6769	1	1	.	.	.	.	.	.	17.9	11.4	18.2	65.8	63.804	.	.	.	.	.
1	3	6769	1	2	.	.	.	.	.	.	17.6	11.4	17.85	67	63.454	.	.	.	.	.
1	3	6769	1	3	.	.	.	.	.	.	19.9	11.5	20.25	58.6	65.89	.	.	.	.	.
1	3	6769	1	4	.	.	.	.	.	.	21.3	11	21.55	52.1	67.01	.	.	.	.	.
1	3	6769	1	5	.	.	.	.	.	.	22.6	11	22.85	48	68.31	.	.	.	.	.
1	3	6769	1	6	.	.	.	.	.	.	23.8	11.5	24.05	46.2	69.69	.	.	.	.	.
1	3	6769	1	7	.	.	.	.	.	.	26	12.8	26	44.1	72.108	.	.	.	.	.
1	3	6769	1	8	.	.	.	.	.	.	30.1	14.2	30.15	38	76.762	.	.	.	.	.
1	3	6769	1	9	.	.	.	.	.	.	31.1	15	31.15	37.9	78.05	.	.	.	.	.
1	3	6769	1	10	.	.	.	.	.	.	32.6	15.7	32.7	36.5	79.852	.	.	.	.	.
1	3	6769	1	11	.	.	.	.	.	.	34.4	16.4	34.55	34.4	81.954	.	.	.	.	.
1	3	6769	1	12	.	.	.	.	.	.	34.2	16.3	34.3	34.6	81.668	.	.	.	.	.
1	3	6769	1	13	.	.	.	.	.	.	33.8	16.1	33.95	34.8	81.246	.	.	.	.	.
1	3	6769	1	14	.	.	.	.	.	.	32.8	15.2	32.9	34.9	79.872	.	.	.	.	.
1	3	6769	1	15	.	.	.	.	.	.	31.4	14.9	31.65	37.1	78.514	.	.	.	.	.
1	3	6769	1	16	.	.	.	.	.	.	29.1	14.7	29.45	41.6	76.242	.	.	.	.	.
1	3	6769	1	17	.	.	.	.	.	.	23.8	14.1	24.3	54.6	70.876	.	.	.	.	.
1	3	6769	1	18	.	.	.	.	.	.	21.3	14	21.85	63.3	68.39	.	.	.	.	.
1	3	6769	1	19	.	.	.	.	.	.	20.4	13.4	21	64.2	67.324	.	.	.	.	.
1	3	6769	1	20	.	.	.	.	.	.	19.8	13.1	20.4	65.6	66.616	.	.	.	.	.
1	3	6769	1	21	.	.	.	.	.	.	18.9	12.9	19.35	68.4	65.494	.	.	.	.	.
1	3	6769	1	22	.	.	.	.	.	.	18.8	12.9	19.15	68.8	65.294	.	.	.	.	.
1	3	6769	1	23	.	.	.	.	.	.	19.7	12.6	20.05	63.6	66.086	.	.	.	.	.
1	3	6769	1	24	.	.	.	.	.	.	19.5	13	19.85	66.3	66.03	.	.	.	.	.
1	3	6769	1	1	.	.	.	.	.	.	18.9	12.5	19.2	66.8	65.2	.	.	.	.	.
1	3	6769	1	2	.	.	.	.	.	.	20.6	12.7	20.85	60.7	66.922	.	.	.	.	.
1	3	6769	1	3	.	.	.	.	.	.	21.1	12.9	21.35	59.7	67.494	.	.	.	.	.
1	3	6769	1	4	.	.	.	.	.	.	21.2	12.8	21.45	59	67.558	.	.	.	.	.
1	3	6769	1	5	.	.	.	.	.	.	21.6	12.6	21.9	56.8	67.936	.	.	.	.	.
1	3	6769	1	6	.	.	.	.	.	.	23.4	13.3	23.65	53.3	69.938	.	.	.	.	.
1	3	6769	1	7	.	.	.	.	.	.	26.8	14.3	27.5	46.5	74.148	.	.	.	.	.
1	3	6769	1	8	.	.	.	.	.	.	31	15.5	32.25	39.2	79.33	.	.	.	.	.
1	3	6769	1	9	.	.	.	.	.	.	33.5	15.4	35.8	34	82.844	.	.	.	.	.
1	3	6769	1	10	.	.	.	.	.	.	34.5	14.2	38	29.8	84.612	.	.	.	.	.
1	3	6769	1	11	.	.	.	.	.	.	35.6	14.6	39.3	28.7	86.056	.	.	.	.	.
1	3	6769	1	12	.	.	.	.	.	.	35	14.7	39.35	29.8	86.142	.	.	.	.	.
1	3	6769	1	13	.	.	.	.	.	.	35	14.4	39.5	29.2	86.184	.	.	.	.	.
1	3	6769	1	14	.	.	.	.	.	.	34.2	13.9	37.75	29.6	84.254	.	.	.	.	.
1	3	6769	1	15	.	.	.	.	.	.	32.7	13.2	35.7	30.8	81.952	.	.	.	.	.
1	3	6769	1	16	.	.	.	.	.	.	29.9	13.6	31.35	37	77.746	.	.	.	.	.
1	3	6769	1	17	.	.	.	.	.	.	26.7	12.3	28.85	40.9	74.778	.	.	.	.	.
1	3	6769	1	18	.	.	.	.	.	.	24.4	11.8	25.7	45.5	71.448	.	.	.	.	.
1	3	6769	1	19	.	.	.	.	.	.	22.8	11.2	23.95	48.2	69.482	.	.	.	.	.
1	3	6769	1	20	.	.	.	.	.	.	24.7	12.1	26	45.5	71.856	.	.	.	.	.
1	3	6769	1	21	.	.	.	.	.	.	25.1	11.9	26.35	43.8	72.134	.	.	.	.	.
1	3	6769	1	22	.	.	.	.	.	.	24.4	11.6	25.55	44.7	71.226	.	.	.	.	.
1	3	6769	1	23	.	.	.	.	.	.	24.2	11	25.45	43.7	70.91	.	.	.	.	.
1	3	6769	1	24	.	.	.	.	.	.	23.9	10.4	25.2	42.8	70.444	.	.	.	.	.
1	3	6769	1	1	.	.	.	.	.	.	23.6	10.3	24.8	43.1	70.008	.	.	.	.	.
1	3	6769	1	2	.	.	.	.	.	.	23.2	10.2	24.15	43.8	69.322	.	.	.	.	.
1	3	6769	1	3	.	.	.	.	.	.	22.1	9.8	23.5	45.7	68.528	.	.	.	.	.
1	3	6769	1	4	.	.	.	.	.	.	22.6	9.7	24.15	44.1	69.142	.	.	.	.	.
1	3	6769	1	5	.	.	.	.	.	.	22	9.7	23.55	45.7	68.542	.	.	.	.	.
1	3	6769	1	6	.	.	.	.	.	.	23.6	10.5	23.7	43.6	68.98	.	.	.	.	.
1	3	6769	1	7	.	.	.	.	.	.	26.5	11.8	28.6	40.1	74.348	.	.	.	.	.
1	3	6769	1	8	.	.	.	.	.	.	31	12.8	33.15	33.1	79.258	.	.	.	.	.
1	3	6769	1	9	.	.	.	.	.	.	32.6	13.6	35.85	31.8	82.246	.	.	.	.	.
1	3	6769	1	10	.	.	.	.	.	.	33.6	13.4	37.25	29.7	83.574	.	.	.	.	.
1	3	6769	1	11	.	.	.	.	.	.	34.7	13.3	37.95	27.7	84.238	.	.	.	.	.
1	3	6769	1	12	.	.	.	.	.	.	34.7	12.6	37.9	26.5	83.936	.	.	.	.	.
1	3	6769	1	13	.	.	.	.	.	.	34.2	12.1	37.75	26.4	83.606	.	.	.	.	.
1	3	6769	1	14	.	.	.	.	.	.	33.3	12.7	36.2	28.8	82.272	.	.	.	.	.
1	3	6769	1	15	.	.	.	.	.	.	31.8	11.3	32.05	28.5	77.618	.	.	.	.	.
1	3	6769	1	16	.	.	.	.	.	.	29.7	11	30.7	31.5	76.16	.	.	.	.	.
1	3	6769	1	17	.	.	.	.	.	.	26.1	10.5	26.9	37.8	72.18	.	.	.	.	.
1	3	6769	1	18	.	.	.	.	.	.	24.8	9.8	26.75	38.8	71.778	.	.	.	.	.
1	3	6769	1	19	.	.	.	.	.	.	24	9.8	26.15	40.8	71.178	.	.	.	.	.
1	3	6769	1	20	.	.	.	.	.	.	23.9	10.1	24.5	41.7	69.636	.	.	.	.	.
1	3	6769	1	21	.	.	.	.	.	.	23.2	10	23.55	43.3	68.65	.	.	.	.	.
1	3	6769	1	22	.	.	.	.	.	.	23.7	10.6	24.75	43.7	70.066	.	.	.	.	.
1	3	6769	1	23	.	.	.	.	.	.	23.3	10.8	24.65	45.5	70.038	.	.	.	.	.
1	3	6769	1	24	.	.	.	.	.	.	21.9	10.6	22.95	48.7	68.266	.	.	.	.	.
1	3	6769	1	1	.	.	.	.	.	.	22.1	10.9	23.45	49.1	68.874	.	.	.	.	.
1	3	6769	1	2	.	.	.	.	.	.	22.1	10.9	23.7	49.1	69.124	.	.	.	.	.
1	3	6769	1	3	.	.	.	.	.	.	21.1	10.6	22.75	51.4	68.066	.	.	.	.	.
1	3	6769	1	4	.	.	.	.	.	.	20	10.5	21.95	54.5	67.23	.	.	.	.	.
1	3	6769	1	5	.	.	.	.	.	.	20.7	10.6	22.3	52.6	67.616	.	.	.	.	.
1	3	6769	1	6	.	.	.	.	.	.	22.8	11.6	24.8	49.4	70.476	.	.	.	.	.
1	3	6769	1	7	.	.	.	.	.	.	25.3	12.6	26.5	45.4	72.536	.	.	.	.	.
1	3	6769	1	8	.	.	.	.	.	.	30.1	14	30.35	37.6	76.89	.	.	.	.	.
1	3	6769	1	9	.	.	.	.	.	.	32.6	14.1	35.2	32.8	81.776	.	.	.	.	.
1	3	6769	1	10	.	.	.	.	.	.	33.6	14.1	37.1	31.1	83.676	.	.	.	.	.
1	3	6769	1	11	.	.	.	.	.	.	35.2	14.2	42	28.5	88.612	.	.	.	.	.
1	3	6769	1	12	.	.	.	.	.	.	34.8	14	43.25	28.8	89.79	.	.	.	.	.
1	3	6769	1	13	.	.	.	.	.	.	34.1	13.3	40.2	28.6	86.488	.	.	.	.	.
1	3	6769	1	14	.	.	.	.	.	.	33.1	13.4	39.35	30.4	85.674	.	.	.	.	.
1	3	6769	1	15	.	.	.	.	.	.	31.9	12.7	34.45	31.2	80.522	.	.	.	.	.
1	3	6769	1	16	.	.	.	.	.	.	29.5	12.6	32.5	35.5	78.536	.	.	.	.	.
1	3	6769	1	17	.	.	.	.	.	.	22.9	13	23.7	53.7	69.88	.	.	.	.	.
1	3	6769	1	18	.	.	.	.	.	.	22.5	12.7	23.45	54.1	69.522	.	.	.	.	.
1	3	6769	1	19	.	.	.	.	.	.	21.8	12.1	22.35	54.2	68.206	.	.	.	.	.
1	3	6769	1	20	.	.	.	.	.	.	23.9	11.1	24.25	44.7	69.746	.	.	.	.	.
1	3	6769	1	21	.	.	.	.	.	.	24.6	12.1	24.95	45.8	70.806	.	.	.	.	.
1	3	6769	1	22	.	.	.	.	.	.	23.7	12	23.9	48	69.72	.	.	.	.	.
1	3	6769	1	23	.	.	.	.	.	.	23.2	11.9	23.5	49.3	69.284	.	.	.	.	.
1	3	6769	1	24	.	.	.	.	.	.	23	12.1	23.45	50.4	69.306	.	.	.	.	.
1	3	6769	1	1	.	.	.	.	.	.	22.4	12.1	23.35	52.4	69.206	.	.	.	.	.
1	3	6769	1	2	.	.	.	.	.	.	22.5	12.2	23.1	52.3	68.992	.	.	.	.	.
1	3	6769	1	3	.	.	.	.	.	.	22.2	12.1	22.95	53	68.806	.	.	.	.	.
1	3	6769	1	4	.	.	.	.	.	.	21.8	12.2	22.75	54.5	68.642	.	.	.	.	.
1	3	6769	1	5	.	.	.	.	.	.	21.4	12.3	22.55	56.3	68.478	.	.	.	.	.
1	3	6769	1	6	.	.	.	.	.	.	23	12.9	24.25	53.3	70.394	.	.	.	.	.
1	3	6769	1	7	.	.	.	.	.	.	25	14.3	25.8	51.5	72.448	.	.	.	.	.
1	3	6769	1	8	.	.	.	.	.	.	29.1	15.3	29.3	43.3	76.308	.	.	.	.	.
1	3	6769	1	9	.	.	.	.	.	.	30.9	15.4	31.7	39.4	78.744	.	.	.	.	.
1	3	6769	1	10	.	.	.	.	.	.	32	15.9	33.6	38	80.824	.	.	.	.	.
1	3	6769	1	11	.	.	.	.	.	.	32.6	15	35.65	34.8	82.55	.	.	.	.	.
1	3	6769	1	12	.	.	.	.	.	.	32.7	15	38.9	34.7	85.8	.	.	.	.	.
1	3	6769	1	13	.	.	.	.	.	.	33	14.9	38.35	33.8	85.214	.	.	.	.	.
1	3	6769	1	14	.	.	.	.	.	.	31.6	14.3	35.45	35.2	82.098	.	.	.	.	.
1	3	6769	1	15	.	.	.	.	.	.	30.9	13.4	33.55	34.6	79.874	.	.	.	.	.
1	3	6769	1	16	.	.	.	.	.	.	28.5	13.5	30.85	39.9	77.21	.	.	.	.	.
1	3	6769	1	17	.	.	.	.	.	.	26.1	13	26.5	44.5	72.68	.	.	.	.	.
1	3	6769	1	18	.	.	.	.	.	.	25.8	12.8	26.2	44.6	72.308	.	.	.	.	.
1	3	6769	1	19	.	.	.	.	.	.	25.2	12.6	25.85	45.8	71.886	.	.	.	.	.
1	3	6769	1	20	.	.	.	.	.	.	24.4	12.9	25.65	48.7	71.794	.	.	.	.	.
1	3	6769	1	21	.	.	.	.	.	.	23.3	12.6	24.9	51.3	70.936	.	.	.	.	.
1	3	6769	1	22	.	.	.	.	.	.	23	12.6	24.35	52.1	70.386	.	.	.	.	.
1	3	6769	1	23	.	.	.	.	.	.	22.7	12.4	24.05	52.4	70.014	.	.	.	.	.
1	3	6769	1	24	.	.	.	.	.	.	22.5	12	24.2	51.8	70.02	.	.	.	.	.
1	3	6769	1	1	.	.	.	.	.	.	22.2	11.8	24	51.8	69.748	.	.	.	.	.
1	3	6769	1	2	.	.	.	.	.	.	22.1	11.4	24.2	50.8	69.804	.	.	.	.	.
1	3	6769	1	3	.	.	.	.	.	.	21.8	11	23.9	50.5	69.36	.	.	.	.	.
1	3	6769	1	4	.	.	.	.	.	.	21.1	10.9	23.45	52.4	68.874	.	.	.	.	.
1	3	6769	1	5	.	.	.	.	.	.	21	10.8	23.3	52.2	68.688	.	.	.	.	.
1	3	6769	1	6	.	.	.	.	.	.	22.8	11.4	25.2	48.7	70.804	.	.	.	.	.
1	3	6769	1	7	.	.	.	.	.	.	25.5	12.2	27.2	43.7	73.092	.	.	.	.	.
1	3	6769	1	8	.	.	.	.	.	.	29.3	13.5	29.45	38	75.81	.	.	.	.	.
1	3	6769	1	9	.	.	.	.	.	.	30.9	13.4	33.6	34.6	79.924	.	.	.	.	.
1	3	6769	1	10	.	.	.	.	.	.	32.2	13.8	35.55	32.9	82.018	.	.	.	.	.
1	3	6769	1	11	.	.	.	.	.	.	32.6	14.1	38	32.8	84.576	.	.	.	.	.
1	3	6769	1	12	.	.	.	.	.	.	33.3	14.2	38.95	31.8	85.562	.	.	.	.	.
1	3	6769	1	13	.	.	.	.	.	.	36.5	15.6	38.5	29.2	85.616	.	.	.	.	.
1	3	6769	1	14	.	.	.	.	.	.	36.5	15.4	37.1	28.7	84.144	.	.	.	.	.
1	3	6769	1	15	.	.	.	.	.	.	34.6	15.4	37.3	31.9	84.344	.	.	.	.	.
1	3	6769	1	16	.	.	.	.	.	.	29.5	13.1	31.75	36.6	77.966	.	.	.	.	.
1	3	6769	1	17	.	.	.	.	.	.	21	10.8	22.6	52.4	67.988	.	.	.	.	.
1	3	6769	1	18	.	.	.	.	.	.	19.2	10.8	19.65	58.4	65.038	.	.	.	.	.
1	3	6769	1	19	.	.	.	.	.	.	18	10.7	18.8	62.7	64.152	.	.	.	.	.
1	3	6769	1	20	.	.	.	.	.	.	18	10.4	19.05	61.5	64.294	.	.	.	.	.
1	3	6769	1	21	.	.	.	.	.	.	19.6	10.3	20.05	55.2	65.258	.	.	.	.	.
1	3	6769	1	22	.	.	.	.	.	.	19.4	10.5	20.35	56.5	65.63	.	.	.	.	.
1	3	6769	1	23	.	.	.	.	.	.	21.5	10.9	22.4	51	67.824	.	.	.	.	.
1	3	6769	1	24	.	.	.	.	.	.	21.1	10.8	22.6	52	67.988	.	.	.	.	.
1	3	6769	1	1	.	.	.	.	.	.	21	10.6	22.15	51.4	67.466	.	.	.	.	.
1	3	6769	1	2	.	.	.	.	.	.	20.6	10.6	21.15	52.9	66.466	.	.	.	.	.
1	3	6769	1	3	.	.	.	.	.	.	20.5	10.4	20.95	52.6	66.194	.	.	.	.	.
1	3	6769	1	4	.	.	.	.	.	.	20.5	10.2	21	51.8	66.172	.	.	.	.	.
1	3	6769	1	5	.	.	.	.	.	.	20.4	10.2	21	52.1	66.172	.	.	.	.	.
1	3	6769	1	6	.	.	.	.	.	.	21.7	10.9	25.35	50.5	70.774	.	.	.	.	.
1	3	6769	1	7	.	.	.	.	.	.	24.8	12.5	30.85	46.5	76.85	.	.	.	.	.
1	3	6769	1	8	.	.	.	.	.	.	26	12.6	30.95	43.6	76.986	.	.	.	.	.
1	3	6769	1	9	.	.	.	.	.	.	28.8	13	30.4	38	76.58	.	.	.	.	.
1	3	6769	1	10	.	.	.	.	.	.	29.9	13.4	30.2	36.5	76.524	.	.	.	.	.
1	3	6769	1	11	.	.	.	.	.	.	30.5	12.7	33.4	33.7	79.472	.	.	.	.	.
1	3	6769	1	12	.	.	.	.	.	.	31.2	12.9	36	32.9	82.144	.	.	.	.	.
1	3	6769	1	13	.	.	.	.	.	.	30.8	12.5	33.45	32.8	79.45	.	.	.	.	.
1	3	6769	1	14	.	.	.	.	.	.	30.6	12.5	30.65	33.2	76.65	.	.	.	.	.
1	3	6769	1	15	.	.	.	.	.	.	29.4	11.3	32.95	32.8	78.518	.	.	.	.	.
1	3	6769	1	16	.	.	.	.	.	.	28.9	13.2	31.05	38.3	77.302	.	.	.	.	.
1	3	6769	1	17	.	.	.	.	.	.	20.9	10	22.9	49.8	68	.	.	.	.	.
1	3	6769	1	18	.	.	.	.	.	.	19.2	9.6	20.7	54	65.656	.	.	.	.	.
1	3	6769	1	19	.	.	.	.	.	.	22.1	10.5	22.3	48	67.58	.	.	.	.	.
1	3	6769	1	20	.	.	.	.	.	.	22.3	10.7	22.6	47.8	67.952	.	.	.	.	.
1	3	6769	1	21	.	.	.	.	.	.	22.6	10.4	22.95	46.3	68.194	.	.	.	.	.
1	3	6769	1	22	.	.	.	.	.	.	22.7	10.5	23.5	46.2	68.78	.	.	.	.	.
1	3	6769	1	23	.	.	.	.	.	.	22	10.1	22.2	46.9	67.336	.	.	.	.	.
1	3	6769	1	24	.	.	.	.	.	.	21.4	9.9	21.7	48.1	66.764	.	.	.	.	.
1	4	6779	1	1	37.875	20	17	20.45	82.9	68.07	12.5	10.2	12.6	86.3	57.772	16.25	13.6	16.525	84.6	62.921
1	4	6779	1	2	37.875	19.9	16.9	20.45	82.9	68.034	12.3	10.2	12.4	87.3	57.572	16.1	13.55	16.425	85.1	62.803
1	4	6779	1	3	37.75	19.9	16.9	20.6	82.9	68.184	11.9	9.9	12.2	87.9	57.264	15.9	13.4	16.4	85.4	62.724
1	4	6779	1	4	37.75	20.1	16.8	20.8	81.4	68.348	11.6	9.6	11.9	88	56.856	15.85	13.2	16.35	84.7	62.602
1	4	6779	1	5	37.875	20.1	16.7	20.8	81	68.312	11.7	9.6	12	87.3	56.956	15.9	13.15	16.4	84.15	62.634
1	4	6779	1	6	37.75	23.7	18.7	26.25	74	74.482	12.4	10.1	14.6	86.2	59.736	18.05	14.4	20.425	80.1	67.109
1	4	6779	1	7	37.375	24.9	20.1	27.25	74.8	75.986	14.4	11.4	16.45	82.5	62.054	19.65	15.75	21.85	78.65	69.02
1	4	6779	1	8	37.5	31.6	21.5	35.4	55.4	84.64	16.8	12.2	19.95	74.6	65.842	24.2	16.85	27.675	65	75.241
1	4	6779	1	9	37.625	28.1	20.1	29.55	62	78.286	18.8	12.2	19.55	65.9	65.442	23.45	16.15	24.55	63.95	71.864
1	4	6779	1	10	37.75	30.7	21.4	36.1	57.9	85.304	21.6	13.7	24.75	60.9	71.182	26.15	17.55	30.425	59.4	78.243
1	4	6779	1	11	37.875	28	20.3	30.25	63.1	79.058	23.3	13.9	24.75	55.6	71.254	25.65	17.1	27.5	59.35	75.156
1	4	6779	1	12	38	31.9	21	33.15	52.8	82.21	23.6	14.9	24.3	58.4	71.164	27.75	17.95	28.725	55.6	76.687
1	4	6779	1	13	38.125	31	20.1	32.75	52.5	81.486	24.3	15.3	25.35	57.5	72.358	27.65	17.7	29.05	55	76.922
1	4	6779	1	14	38	32.5	20.9	35.2	50.7	84.224	24.9	15.6	27.25	56.6	74.366	28.7	18.25	31.225	53.65	79.295
1	4	6779	1	15	38.25	30.7	19.6	32.35	51.8	80.906	23	15.7	24.85	63.6	72.002	26.85	17.65	28.6	57.7	76.454
1	4	6779	1	16	38.25	25.7	17.4	25.05	60.2	72.814	21	15.2	22.2	69.8	69.172	23.35	16.3	23.625	65	70.993
1	4	6779	1	17	38.125	21.8	15.5	21.35	67.6	68.43	19.2	14.1	20.65	72.4	67.226	20.5	14.8	21	70	67.828
1	4	6779	1	18	38.125	19.1	14.2	19.1	73.7	65.712	18.4	13.4	19.8	72.7	66.124	18.75	13.8	19.45	73.2	65.918
1	4	6779	1	19	38.125	18.9	14.4	19.5	75.6	66.184	18	13.4	18.85	74.5	65.174	18.45	13.9	19.175	75.05	65.679
1	4	6779	1	20	38.375	18.9	14.7	19.35	76.8	66.142	17.9	13.4	18.8	75.1	65.124	18.4	14.05	19.075	75.95	65.633
1	4	6779	1	21	38.375	19	15	19.45	77.7	66.35	17.9	13.1	18.85	73.9	65.066	18.45	14.05	19.15	75.8	65.708
1	4	6779	1	22	38.125	19.2	15.3	19.75	78.3	66.758	17.6	13.3	18.55	76.2	64.838	18.4	14.3	19.15	77.25	65.798
1	4	6779	1	23	38	18.8	15.1	19.6	79.1	66.536	17.5	13.3	18	76.7	64.288	18.15	14.2	18.8	77.9	65.412
1	4	6779	1	24	38	18.7	15.1	19.65	79.9	66.586	17	13.3	17.45	79	63.738	17.85	14.2	18.55	79.45	65.162
1	4	6779	1	1	38.125	20	16.2	20.65	79.1	67.982	16.5	13.2	16.9	81.2	63.152	18.25	14.7	18.775	80.15	65.567
1	4	6779	1	2	38	19.3	15.7	20	80.1	67.152	16.1	13.1	16.6	82.9	62.816	17.7	14.4	18.3	81.5	64.984
1	4	6779	1	3	37.875	19.3	15.8	19.9	80.2	67.088	15.7	13.2	16.4	85.1	62.652	17.5	14.5	18.15	82.65	64.87
1	4	6779	1	4	37.875	20.7	17	22	79.4	69.62	15.7	13.3	15.7	85.9	61.988	18.2	15.15	18.85	82.65	65.804
1	4	6779	1	5	37.875	19.8	17.7	21.6	87.7	69.472	15.9	13.3	16.6	85	62.888	17.85	15.5	19.1	86.35	66.18
1	4	6779	1	6	37.75	20.1	18	21.2	88.2	69.18	17	14	17.05	82.5	63.59	18.55	16	19.125	85.35	66.385
1	4	6779	1	7	37.375	20.2	18.4	21.5	89.5	69.624	19.2	15	19.4	77.1	66.3	19.7	16.7	20.45	83.3	67.962
1	4	6779	1	8	37.5	21	19.4	22.8	90.8	71.284	21.5	16.2	22.1	72.2	69.432	21.25	17.8	22.45	81.5	70.358
1	4	6779	1	9	37.375	21.6	19.7	23.2	89.1	71.792	23.8	17.3	24.1	67	71.828	22.7	18.5	23.65	78.05	71.81
1	4	6779	1	10	37.625	25.2	23.7	29.75	91.8	79.782	26.6	17.9	29.15	58.9	77.094	25.9	20.8	29.45	75.35	78.438
1	4	6779	1	11	37.75	25	22.6	27.1	86.6	76.736	25.7	17.9	26.55	62.5	74.494	25.35	20.25	26.825	74.55	75.615
1	4	6779	1	12	37.75	27.1	24.7	31.1	87.1	81.492	28.6	17.8	31.45	52.3	79.358	27.85	21.25	31.275	69.7	80.425
1	4	6779	1	13	37.875	29.3	24.9	33.35	77.4	83.814	28.5	16.6	31.65	48.8	79.126	28.9	20.75	32.5	63.1	81.47
1	4	6779	1	14	38.125	30.2	25.1	32.25	74.5	82.786	28.2	15.6	32.8	46.6	79.916	29.2	20.35	32.525	60.55	81.351
1	4	6779	1	15	38.125	26.9	22.2	28.45	75.9	77.942	26.9	15.3	28.85	49.1	75.858	26.9	18.75	28.65	62.5	76.9
1	4	6779	1	16	38.25	23.3	19.7	24.15	80.3	72.742	23.5	14.9	23.65	58.6	70.514	23.4	17.3	23.9	69.45	71.628
1	4	6779	1	17	38.25	21.4	18.7	22.35	85.1	70.582	20	14.4	20.05	70.5	66.734	20.7	16.55	21.2	77.8	68.658
1	4	6779	1	18	38.25	21.3	18.5	22.45	84.6	70.61	20.4	14.3	20.7	68.2	67.348	20.85	16.4	21.575	76.4	68.979
1	4	6779	1	19	38.25	20.7	18.2	21.7	85.8	69.752	19.8	14.6	19.85	72.2	66.606	20.25	16.4	20.775	79	68.179
1	4	6779	1	20	38.375	20.4	17.9	21.4	85.8	69.344	20.2	15.4	20.3	74	67.344	20.3	16.65	20.85	79.9	68.344
1	4	6779	1	21	38.5	20	17.7	20.95	86.8	68.822	20.4	16	20.5	75.9	67.76	20.2	16.85	20.725	81.35	68.291
1	4	6779	1	22	38.375	20.2	17.8	21.25	86.5	69.158	20.7	16	20.9	74.5	68.16	20.45	16.9	21.075	80.5	68.659
1	4	6779	1	23	38.125	20.2	17.9	21.35	86.7	69.294	20.2	15.8	20.35	76	67.538	20.2	16.85	20.85	81.35	68.416
1	4	6779	1	24	38	19.9	17.7	20.95	87.4	68.822	19.9	15.5	20.15	76.2	67.23	19.9	16.6	20.55	81.8	68.026
1	4	6779	1	1	38	19.7	17.6	20.45	87.7	68.286	19.7	15.5	19.85	77	66.93	19.7	16.55	20.15	82.35	67.608
1	4	6779	1	2	37.875	20.1	18.2	21.5	89	69.552	17.7	14.7	18.35	83.1	65.142	18.9	16.45	19.925	86.05	67.347
1	4	6779	1	3	38	20.3	18.2	21.25	88	69.302	17.7	14.9	18	83.9	64.864	19	16.55	19.625	85.95	67.083
1	4	6779	1	4	37.875	20.4	18.3	21.6	88.3	69.688	17.9	15	18.35	83.4	65.25	19.15	16.65	19.975	85.85	67.469
1	4	6779	1	5	37.75	19.9	17.8	20.75	88	68.658	18.2	15.3	18.2	83.6	65.208	19.05	16.55	19.475	85.8	66.933
1	4	6779	1	6	37.75	23.4	21.3	26.55	88.5	75.718	18.7	15.5	20.9	82.1	67.98	21.05	18.4	23.725	85.3	71.849
1	4	6779	1	7	37.5	27.7	25.1	32.35	86.3	82.886	19.9	16.6	23.7	81.4	71.176	23.8	20.85	28.025	83.85	77.031
1	4	6779	1	8	37.625	27.3	23	29.35	77.7	79.13	22.9	17.6	24.35	72.2	72.186	25.1	20.3	26.85	74.95	75.658
1	4	6779	1	9	37.625	30.7	24.6	35.7	70.3	86.056	24.8	17.8	28.15	65.3	76.058	27.75	21.2	31.925	67.8	81.057
1	4	6779	1	10	37.75	32.3	22.2	36.85	55.5	86.342	26.4	18.1	29.25	60.6	77.266	29.35	20.15	33.05	58.05	81.804
1	4	6779	1	11	37.625	32.7	21.3	37.15	51.3	86.318	27.5	18.6	28.9	58.6	77.096	30.1	19.95	33.025	54.95	81.707
1	4	6779	1	12	37.625	33.2	20.6	35.75	47.8	84.666	27.9	18.3	28.15	56.2	76.238	30.55	19.45	31.95	52	80.452
1	4	6779	1	13	37.625	34.5	20.8	36.4	45.1	85.388	26.8	18.1	28.35	59.3	76.366	30.65	19.45	32.375	52.2	80.877
1	4	6779	1	14	38	33.6	19.7	34.95	44.2	83.542	24.9	18.1	26.15	66.2	74.166	29.25	18.9	30.55	55.2	78.854
1	4	6779	1	15	37.875	31	19	31.8	49.1	80.14	23.3	18	24.15	72.5	72.13	27.15	18.5	27.975	60.8	76.135
1	4	6779	1	16	38.125	27.2	17.6	27.4	55.8	75.236	24.8	17.8	25.25	65.4	73.158	26	17.7	26.325	60.6	74.197
1	4	6779	1	17	38.125	24.9	17	24.65	61.9	72.27	24.5	17.3	25.25	64.4	72.978	24.7	17.15	24.95	63.15	72.624
1	4	6779	1	18	38.125	24.3	17.2	24.55	64.7	72.242	24	16.8	24.35	64.5	71.898	24.15	17	24.45	64.6	72.07
1	4	6779	1	19	38.25	23.9	17.3	24.25	67	71.978	23.6	16.5	23.7	64.6	71.14	23.75	16.9	23.975	65.8	71.559
1	4	6779	1	20	38.25	22.7	16.9	23.25	70.2	70.834	23.3	16.3	23.35	64.9	70.718	23	16.6	23.3	67.55	70.776
1	4	6779	1	21	38.125	22.6	17	23.15	71.1	70.77	23	16.1	23.1	65.2	70.396	22.8	16.55	23.125	68.15	70.583
1	4	6779	1	22	38	22.7	17.3	23.4	71.7	71.128	22.7	15.9	22.75	65.5	69.974	22.7	16.6	23.075	68.6	70.551
1	4	6779	1	23	38	23.7	17.8	24.6	69.9	72.508	22.5	15.8	22.8	65.9	69.988	23.1	16.8	23.7	67.9	71.248
1	4	6779	1	24	38	23.9	17.9	24.85	69.5	72.794	22.3	15.6	22.5	66.2	69.616	23.1	16.75	23.675	67.85	71.205
1	4	6779	1	1	37.875	23.8	17.9	24.3	69.9	72.244	22.1	15.4	22.1	66.2	69.144	22.95	16.65	23.2	68.05	70.694
1	4	6779	1	2	37.875	23.7	17.9	24.7	70.3	72.644	21.9	15.3	21.95	66.2	68.958	22.8	16.6	23.325	68.25	70.801
1	4	6779	1	3	37.75	24.1	18.1	25	69.4	73.016	21.7	15.1	21.85	66.4	68.786	22.9	16.6	23.425	67.9	70.901
1	4	6779	1	4	37.75	23.2	17.6	23.65	71.1	71.486	21.6	15.1	21.85	66.6	68.786	22.4	16.35	22.75	68.85	70.136
1	4	6779	1	5	37.625	21.9	16.9	22.15	73.5	69.734	21.4	14.9	21.95	66.7	68.814	21.65	15.9	22.05	70.1	69.274
1	4	6779	1	6	37.5	26.2	19.1	28.7	65.1	77.076	21.3	14.8	23.3	66.8	70.128	23.75	16.95	26	65.95	73.602
1	4	6779	1	7	37.5	30.5	20	34.2	53.6	82.9	21.3	14.9	24.8	67	71.664	25.9	17.45	29.5	60.3	77.282
1	4	6779	1	8	37.375	31.2	19.7	33.5	50.8	82.092	21.4	15	23.5	67.1	70.4	26.3	17.35	28.5	58.95	76.246
1	4	6779	1	9	37.625	32.3	20.5	34.6	50.1	83.48	21.5	15.1	23.25	67.1	70.186	26.9	17.8	28.925	58.6	76.833
1	4	6779	1	10	37.75	32.8	20.7	35.85	49.1	84.802	21.6	15.2	22.5	67.3	69.472	27.2	17.95	29.175	58.2	77.137
1	4	6779	1	11	37.625	33.9	20.7	37	46.2	85.952	21.9	15.6	23.1	67.6	70.216	27.9	18.15	30.05	56.9	78.084
1	4	6779	1	12	37.75	33	20.2	34.35	47.2	83.122	22.2	15.9	22.4	67.7	69.624	27.6	18.05	28.375	57.45	76.373
1	4	6779	1	13	37.75	34.4	20.8	36	45.2	84.988	22.5	16.2	23.85	67.8	71.182	28.45	18.5	29.925	56.5	78.085
1	4	6779	1	14	38	33	20.1	35.25	47	83.986	22.8	16.5	24.15	67.8	71.59	27.9	18.3	29.7	57.4	77.788
1	4	6779	1	15	38	32.2	20	33.6	48.9	82.3	23	16.6	24.4	67.6	71.876	27.6	18.3	29	58.25	77.088
1	4	6779	1	16	38.25	28	18.4	28.2	56.2	76.324	23	16.6	23.45	67.4	70.926	25.5	17.5	25.825	61.8	73.625
1	4	6779	1	17	38.125	25.1	17.6	25	63.2	72.836	23	16.5	23.75	67.2	71.19	24.05	17.05	24.375	65.2	72.013
1	4	6779	1	18	38.125	23.6	17.1	23.6	67	71.256	22.9	16.4	23.4	67	70.804	23.25	16.75	23.5	67	71.03
1	4	6779	1	19	38.25	22.6	16.7	23	69.4	70.512	22.7	16.1	22.95	66.7	70.246	22.65	16.4	22.975	68.05	70.379
1	4	6779	1	20	38.25	22.5	17	23.2	71.5	70.82	22.4	15.8	22.65	66.5	69.838	22.45	16.4	22.925	69	70.329
1	4	6779	1	21	38.125	22.5	17.5	23.05	73.5	70.85	22.3	15.7	22.5	66.5	69.652	22.4	16.6	22.775	70	70.251
1	4	6779	1	22	38	23	17.9	23.7	73.4	71.644	22	15.4	22.05	66.4	69.094	22.5	16.65	22.875	69.9	70.369
1	4	6779	1	23	38	22.6	17.6	22.8	73.7	70.636	21.9	15.3	22.3	66.4	69.308	22.25	16.45	22.55	70.05	69.972
1	4	6779	1	24	37.875	21	16.4	20.7	75.1	68.104	21.8	15.2	22.85	66.3	69.822	21.4	15.8	21.775	70.7	68.963
1	4	6779	1	1	37.75	21.1	16.6	21.25	75.5	68.726	21.6	14.9	22.2	65.8	69.064	21.35	15.75	21.725	70.65	68.895
1	4	6779	1	2	37.875	19.4	15.6	19.75	79	66.866	21.5	14.7	22.25	65.5	69.042	20.45	15.15	21	72.25	67.954
1	4	6779	1	3	37.875	20.7	16.7	21.5	77.9	69.012	21.3	14.4	21.65	64.9	68.334	21	15.55	21.575	71.4	68.673
1	4	6779	1	4	37.625	21.6	17.2	22.5	76.4	70.192	21.2	14.3	21.6	64.8	68.248	21.4	15.75	22.05	70.6	69.22
1	4	6779	1	5	37.625	20.9	16.3	21.25	75.1	68.618	21.1	14.2	21.7	64.9	68.312	21	15.25	21.475	70	68.465
1	4	6779	1	6	37.5	23.5	17.8	25.8	70.6	73.708	20.9	14	21.65	65	68.19	22.2	15.9	23.725	67.8	70.949
1	4	6779	1	7	37.25	27.5	19.3	30.35	61.2	78.798	20.9	14.1	22.75	65.1	69.326	24.2	16.7	26.55	63.15	74.062
1	4	6779	1	8	37.375	28.9	19.5	31	57.1	79.52	21	14.2	22.1	65.3	68.712	24.95	16.85	26.55	61.2	74.116
1	4	6779	1	9	37.5	32.4	20.6	34.1	50.1	83.016	21.2	14.5	22.4	65.7	69.12	26.8	17.55	28.25	57.9	76.068
1	4	6779	1	10	37.625	34	20.8	37.15	46.4	86.138	21.4	14.8	22.45	66.3	69.278	27.7	17.8	29.8	56.35	77.708
1	4	6779	1	11	37.625	35.2	21.8	39.2	46.2	88.548	21.8	15.3	23.55	66.7	70.558	28.5	18.55	31.375	56.45	79.553
1	4	6779	1	12	37.625	34.3	20.9	36.4	45.8	85.424	22.1	15.6	22.35	66.9	69.466	28.2	18.25	29.375	56.35	77.445
1	4	6779	1	13	37.625	32.2	20.2	33.65	49.5	82.422	22.4	15.9	22.55	67	69.774	27.3	18.05	28.1	58.25	76.098
1	4	6779	1	14	38	31.2	20.1	33	51.9	81.736	22.7	16.2	23.2	67	70.532	26.95	18.15	28.1	59.45	76.134
1	4	6779	1	15	38.125	29	19.5	29.85	56.7	78.37	23	16.5	23.15	66.9	70.59	26	18	26.5	61.8	74.48
1	4	6779	1	16	38.25	25.8	18.2	25.9	63.3	73.952	23.2	16.6	24.05	66.8	71.526	24.5	17.4	24.975	65.05	72.739
1	4	6779	1	17	38.125	24.8	18.1	25.35	66.6	73.366	23.1	16.5	23.7	66.6	71.14	23.95	17.3	24.525	66.6	72.253
1	4	6779	1	18	38.125	23.1	17.5	23.55	71.2	71.35	23	16.4	23.8	66.5	71.204	23.05	16.95	23.675	68.85	71.277
1	4	6779	1	19	38	23.5	18.5	24.45	73.7	72.61	22.7	16.1	22.8	66.4	70.096	23.1	17.3	23.625	70.05	71.353
1	4	6779	1	20	38.125	22	17.8	22	77.1	69.908	22.6	16	23.7	66.4	70.96	22.3	16.9	22.85	71.75	70.434
1	4	6779	1	21	38.125	20.6	17.1	21	80.6	68.656	22.5	15.9	23.2	66.5	70.424	21.55	16.5	22.1	73.55	69.54
1	4	6779	1	22	38	20.5	17.3	21.3	82.1	69.028	22.3	15.7	22.5	66.5	69.652	21.4	16.5	21.9	74.3	69.34
1	4	6779	1	23	38	20.5	17.4	21.4	82.9	69.164	22.2	15.6	22.25	66.5	69.366	21.35	16.5	21.825	74.7	69.265
1	4	6779	1	24	37.875	20.7	17.7	21.6	83.3	69.472	22.1	15.5	22.35	66.5	69.43	21.4	16.6	21.975	74.9	69.451
1	4	6779	1	1	37.875	20.4	17.7	21.15	84.9	69.022	22	15.4	22.4	66.5	69.444	21.2	16.55	21.775	75.7	69.233
1	4	6779	1	2	37.625	20.3	17.7	21.05	85.1	68.922	21.9	15.3	22.2	66.5	69.208	21.1	16.5	21.625	75.8	69.065
1	4	6779	1	3	37.75	20.2	17.8	20.95	86.1	68.858	21.8	15.2	22.05	66.5	69.022	21	16.5	21.5	76.3	68.94
1	4	6779	1	4	37.625	20.2	17.8	21.15	86.5	69.058	21.8	15.3	21.8	66.6	68.808	21	16.55	21.475	76.55	68.933
1	4	6779	1	5	37.875	20	17.5	20.45	85.7	68.25	21.7	15.2	22.3	66.7	69.272	20.85	16.35	21.375	76.2	68.761
1	4	6779	1	6	37.5	19.3	17.4	20.2	89	67.964	21.6	15.1	21.8	66.8	68.736	20.45	16.25	21	77.9	68.35
1	4	6779	1	7	37.5	23.9	22.1	27.2	90.1	76.656	21.7	15.6	23.6	68.6	70.716	22.8	18.85	25.4	79.35	73.686
1	4	6779	1	8	37.5	28.6	25.5	32.45	83.5	83.13	22	15.8	24.4	68.2	71.588	25.3	20.65	28.425	75.85	77.359
1	4	6779	1	9	37.375	27.5	24.5	29.95	84.1	80.27	22.2	16	23.4	68.2	70.66	24.85	20.25	26.675	76.15	75.465
1	4	6779	1	10	37.625	23.2	20.7	25.15	86.2	74.102	22.7	16.5	23.5	68.2	70.94	22.95	18.6	24.325	77.2	72.521
1	4	6779	1	11	37.625	22	19.3	23.6	84.9	72.048	23	16.7	23.6	68	71.112	22.5	18	23.6	76.45	71.58
1	4	6779	1	12	37.75	20.5	18	21.4	85.7	69.38	23.5	17.2	23.7	67.8	71.392	22	17.6	22.55	76.75	70.386
1	4	6779	1	13	37.875	20.3	18.2	21.55	88.1	69.602	23.8	17.4	23.9	67.5	71.664	22.05	17.8	22.725	77.8	70.633
1	4	6779	1	14	37.875	20.6	18.4	21.7	87.4	69.824	24.6	18	24.85	66.9	72.83	22.6	18.2	23.275	77.15	71.327
1	4	6779	1	15	38.125	20.2	18	21.3	87.6	69.28	25	18.3	25.1	66.5	73.188	22.6	18.15	23.2	77.05	71.234
1	4	6779	1	16	38.125	19.2	17.1	19.9	88.2	67.556	24.9	18.2	25.35	66.6	73.402	22.05	17.65	22.625	77.4	70.479
1	4	6779	1	17	38.375	18.7	16.8	19.55	88.8	67.098	24.5	17.9	24.85	67.1	72.794	21.6	17.35	22.2	77.95	69.946
1	4	6779	1	18	38.25	18.6	16.7	19.4	88.8	66.912	24.1	17.7	24.5	67.6	72.372	21.35	17.2	21.95	78.2	69.642
1	4	6779	1	19	38.375	18.2	16.3	18.95	89	66.318	23.9	17.6	24.35	67.9	72.186	21.05	16.95	21.65	78.45	69.252
1	4	6779	1	20	38.125	18.4	16.5	19.4	89.2	66.84	23.6	17.3	23.7	68	71.428	21	16.9	21.55	78.6	69.134
1	4	6779	1	21	38	18	16.2	18.9	89.4	66.232	23.5	17.2	23.95	68.1	71.642	20.75	16.7	21.425	78.75	68.937
1	4	6779	1	22	37.875	18.1	16.3	19.1	89.6	66.468	23.3	17	23.55	68	71.17	20.7	16.65	21.325	78.8	68.819
1	4	6779	1	23	37.75	18.8	16.9	19.95	88.9	67.534	23.2	16.9	23.4	67.9	70.984	21	16.9	21.675	78.4	69.259
1	4	6779	1	24	37.75	18.9	17	20.1	89	67.72	23.1	16.8	23.25	67.7	70.798	21	16.9	21.675	78.35	69.259
1	4	6779	1	1	37.75	18.8	16.4	20	86.5	67.404	23	16.6	23	67.5	70.476	20.9	16.5	21.5	77	68.94
1	4	6779	1	2	37.625	19.7	16.7	21.05	83.2	68.562	22.9	16.5	23.15	67.3	70.59	21.3	16.6	22.1	75.25	69.576
1	4	6779	1	3	37.625	18.3	15.9	18.85	86.1	66.074	22.8	16.3	23.25	67.1	70.618	20.55	16.1	21.05	76.6	68.346
1	4	6779	1	4	37.75	18	15.7	19.05	86.8	66.202	22.7	16.2	22.9	67	70.232	20.35	15.95	20.975	76.9	68.217
1	4	6779	1	5	37.75	18.3	15.8	19.2	85.7	66.388	22.7	16.2	22.8	66.9	70.132	20.5	16	21	76.3	68.26
1	4	6779	1	6	37.5	19.9	17.3	21.35	85.1	69.078	22.6	16.1	22.95	66.8	70.246	21.25	16.7	22.15	75.95	69.662
1	4	6779	1	7	37.5	22.2	18.3	24.05	78.9	72.138	23	16.3	23.75	66.1	71.118	22.6	17.3	23.9	72.5	71.628
1	4	6779	1	8	37.625	29.3	21.3	33.8	62.2	82.968	23.4	16.5	27	65.5	74.44	26.35	18.9	30.4	63.85	78.704
1	4	6779	1	9	37.625	28.9	20.8	31.55	61.7	80.538	24.5	17.2	26.85	64.1	74.542	26.7	19	29.2	62.9	77.54
1	4	6779	1	10	37.5	32.9	22.2	37.25	53.7	86.742	25.4	17.7	28.65	62.8	76.522	29.15	19.95	32.95	58.25	81.632
1	4	6779	1	11	37.625	32	21.7	36.1	54.7	85.412	25.5	17.9	27.4	62.9	75.344	28.75	19.8	31.75	58.8	80.378
1	4	6779	1	12	37.625	32.5	22.4	36.2	55.5	85.764	24.3	15.5	25.95	58.3	73.03	28.4	18.95	31.075	56.9	79.397
1	4	6779	1	13	38	32.5	22.8	37.05	56.9	86.758	26.1	15.9	28.7	53.5	75.924	29.3	19.35	32.875	55.2	81.341
1	4	6779	1	14	38	30.5	21.8	32.8	60	82.148	28.7	17.8	29.95	52	77.858	29.6	19.8	31.375	56	80.003
1	4	6779	1	15	38	27	20.1	28.4	66	77.136	30.2	14.3	30.4	38.2	77.048	28.6	17.2	29.4	52.1	77.092
1	4	6779	1	16	38.25	24.1	18.8	24.85	72.5	73.118	24.8	14.1	25.25	51.6	71.826	24.45	16.45	25.05	62.05	72.472
1	4	6779	1	17	38.5	22.3	18.1	22.65	77.4	70.666	20.7	14.1	21.8	66.1	68.376	21.5	16.1	22.225	71.75	69.521
1	4	6779	1	18	38.5	21.5	18.1	22.1	81	70.116	19.6	13.6	20.2	68.4	66.596	20.55	15.85	21.15	74.7	68.356
1	4	6779	1	19	38.5	21.5	18.4	22.35	82.6	70.474	19.7	12.5	20.1	63.3	66.1	20.6	15.45	21.225	72.95	68.287
1	4	6779	1	20	38	21.1	18.4	21.75	84.8	69.874	22.1	14	22.65	60.1	69.19	21.6	16.2	22.2	72.45	69.532
1	4	6779	1	21	37.875	21.3	18.8	22.45	86.2	70.718	21.3	13.9	21.45	62.8	67.954	21.3	16.35	21.95	74.5	69.336
1	4	6779	1	22	37.625	21.4	19	22.3	86.4	70.64	20.9	14	21.15	64.9	67.69	21.15	16.5	21.725	75.65	69.165
1	4	6779	1	23	37.75	20.8	18.4	21.45	86.6	69.574	20.8	14	21.3	65.2	67.84	20.8	16.2	21.375	75.9	68.707
1	4	6779	1	24	37.625	20.7	18.4	21.45	86.9	69.574	20.4	13.7	20.8	65.6	67.232	20.55	16.05	21.125	76.25	68.403
1	4	6779	1	1	37.625	20.3	18.1	21.1	87.5	69.116	19.6	13.3	19.95	67.4	66.238	19.95	15.7	20.525	77.45	67.677
1	4	6779	1	2	37.625	20.1	17.9	20.9	87.6	68.844	19.4	13	19.85	66.5	66.03	19.75	15.45	20.375	77.05	67.437
1	4	6779	1	3	37.625	19.9	17.8	21	88	68.908	19.6	12.7	19.65	64.6	65.722	19.75	15.25	20.325	76.3	67.315
1	4	6779	1	4	37.625	19.4	17.2	20.1	87.5	67.792	19.7	12.6	20.15	63.7	66.186	19.55	14.9	20.125	75.6	66.989
1	4	6779	1	5	37.625	19.2	17.1	19.95	87.9	67.606	19.7	12.3	20.05	62.7	65.978	19.45	14.7	20	75.3	66.792
1	4	6779	1	6	37.625	19.7	17.8	20.9	88.9	68.808	20.4	12.6	20.5	61.1	66.536	20.05	15.2	20.7	75	67.672
1	4	6779	1	7	37.5	28.5	23.1	33.6	73	83.416	23.5	13.9	29	54.9	75.504	26	18.5	31.3	63.95	79.46
1	4	6779	1	8	37.5	32.5	22.1	36.7	54.7	86.156	26.2	15	30.05	50.4	76.95	29.35	18.55	33.375	52.55	81.553
1	4	6779	1	9	37.625	33.9	21.7	37.55	49.2	86.862	30.1	16.7	33.3	44.7	80.812	32	19.2	35.425	46.95	83.837
1	4	6779	1	10	37.5	34.8	22.4	38.15	48.8	87.714	34.5	18.7	38.8	39.5	87.032	34.65	20.55	38.475	44.15	87.373
1	4	6779	1	11	37.625	34	20.4	35.6	45.1	84.444	36.5	18.6	38.05	35.3	86.246	35.25	19.5	36.825	40.2	85.345
1	4	6779	1	12	37.75	33.3	19	32.6	43.2	80.94	33.1	17	34.4	38.4	82.02	33.2	18	33.5	40.8	81.48
1	4	6779	1	13	37.875	33.8	19.7	34.9	43.9	83.492	32.5	15.7	35.1	36.7	82.252	33.15	17.7	35	40.3	82.872
1	4	6779	1	14	38.125	27.6	17.7	27.95	55.1	75.822	32.7	15.1	32.8	34.9	79.736	30.15	16.4	30.375	45	77.779
1	4	6779	1	15	38.125	28.3	19.4	29.65	58.6	78.134	28.9	16.3	29.55	46.7	76.918	28.6	17.85	29.6	52.65	77.526
1	4	6779	1	16	38.375	23.4	18.3	22.95	73.1	71.038	25.8	15.3	27.4	52.5	74.408	24.6	16.8	25.175	62.8	72.723
1	4	6779	1	17	38.5	21.8	17.7	21.85	77.7	69.722	22.6	15.4	23.6	63.9	70.644	22.2	16.55	22.725	70.8	70.183
1	4	6779	1	18	38.5	20.6	17	20.95	80.2	68.57	23.9	14.5	24.65	55.7	71.37	22.25	15.75	22.8	67.95	69.97
1	4	6779	1	19	38.5	20.8	17.6	21.65	82.2	69.486	23.6	14.1	24.15	55.5	70.726	22.2	15.85	22.9	68.85	70.106
1	4	6779	1	20	38.625	21.6	18.7	22.4	83.9	70.632	24	14.2	24.4	54.4	71.012	22.8	16.45	23.4	69.15	70.822
1	4	6779	1	21	38.75	21.3	18.5	21.95	84.4	70.11	23.7	14.2	24.2	55.4	70.812	22.5	16.35	23.075	69.9	70.461
1	4	6779	1	22	38.375	20.9	18.1	21.5	84.5	69.516	23.6	14	24.05	54.9	70.59	22.25	16.05	22.775	69.7	70.053
1	4	6779	1	23	38.125	20.9	17.6	21.65	81.9	69.486	22.8	13.4	23	55.5	69.324	21.85	15.5	22.325	68.7	69.405
1	4	6779	1	24	37.875	20.9	17.3	21.55	80	69.278	22.1	13.1	22.35	56.9	68.566	21.5	15.2	21.95	68.45	68.922
1	4	6779	1	1	37.875	20.5	16.7	21.15	79.1	68.662	21.9	13.1	22.2	57.6	68.416	21.2	14.9	21.675	68.35	68.539
1	4	6779	1	2	37.875	20.8	16.4	21.6	76.2	69.004	22	13	22.1	56.9	68.28	21.4	14.7	21.85	66.55	68.642
1	4	6779	1	3	37.875	20.2	15.9	20.75	76.7	67.974	21.6	12.9	21.6	57.9	67.744	20.9	14.4	21.175	67.3	67.859
1	4	6779	1	4	37.625	19.7	15.6	20.25	77.5	67.366	21.5	12.7	21.5	57.3	67.572	20.6	14.15	20.875	67.4	67.469
1	4	6779	1	5	37.5	19.9	15.4	20.55	75.7	67.594	21.3	12.5	21.5	57.5	67.5	20.6	13.95	21.025	66.6	67.547
1	4	6779	1	6	37.375	24.5	18.1	27.95	67.8	75.966	21.7	12.8	24.45	57.1	70.558	23.1	15.45	26.2	62.45	73.262
1	4	6779	1	7	37.5	30.7	20.8	35.7	55.7	84.688	23	13.5	28.25	55.1	74.61	26.85	17.15	31.975	55.4	79.649
1	4	6779	1	8	37.375	32.7	20.8	36.75	49.9	85.738	25	14.3	28.5	51.7	75.148	28.85	17.55	32.625	50.8	80.443
1	4	6779	1	9	37.625	32.8	19.5	35.9	45.7	84.42	27.4	15.3	30.4	47.7	77.408	30.1	17.4	33.15	46.7	80.914
1	4	6779	1	10	37.625	32.6	18.3	35.2	42.8	83.288	29.1	15.9	31.7	44.9	78.924	30.85	17.1	33.45	43.85	81.106
1	4	6779	1	11	37.75	33	18.4	35.4	42.3	83.524	33.9	17.5	35.4	38	83.2	33.45	17.95	35.4	40.15	83.362
1	4	6779	1	12	37.75	33.8	18.4	34.9	40.4	83.024	33	16.6	34.45	37.7	81.926	33.4	17.5	34.675	39.05	82.475
1	4	6779	1	13	37.625	34.7	18.7	35.4	39.2	83.632	32.3	16.8	34.15	39.6	81.698	33.5	17.75	34.775	39.4	82.665
1	4	6779	1	14	37.875	34.2	18	34.85	38.4	82.83	32.1	16.3	35.4	39	82.768	33.15	17.15	35.125	38.7	82.799
1	4	6779	1	15	38	32.4	17.2	33.65	40.4	81.342	29.7	15.1	32.45	41.4	79.386	31.05	16.15	33.05	40.9	80.364
1	4	6779	1	16	38.125	25.5	14.1	24.4	49.6	70.976	27.2	15.6	28.3	49.2	75.416	26.35	14.85	26.35	49.4	73.196
1	4	6779	1	17	38	20.2	12.8	19.85	62.6	65.958	25.6	14.6	27.3	50.9	74.056	22.9	13.7	23.575	56.75	70.007
1	4	6779	1	18	37.875	20.4	13	20.9	62.5	67.08	24	13.9	24.2	53.5	70.704	22.2	13.45	22.55	58	68.892
1	4	6779	1	19	38	21.5	14.4	22.6	64.1	69.284	23.3	13.4	23.45	53.8	69.774	22.4	13.9	23.025	58.95	69.529
1	4	6779	1	20	38.125	21.9	14.5	22.45	63.1	69.17	22.6	13.2	22.95	55.7	69.202	22.25	13.85	22.7	59.4	69.186
1	4	6779	1	21	38	19.7	13	18.9	65.3	65.08	22.4	13.2	23.8	56.1	70.052	21.05	13.1	21.35	60.7	67.566
1	4	6779	1	22	38	20.8	13.6	21.55	63.6	67.946	22.1	13.3	23	57.5	69.288	21.45	13.45	22.275	60.55	68.617
1	4	6779	1	23	38	21	13.5	21.5	62.5	67.86	21.6	13	21.75	58.2	67.93	21.3	13.25	21.625	60.35	67.895
1	4	6779	1	24	37.875	20.9	13.4	21.4	62.3	67.724	21.2	12.7	21.35	58.7	67.422	21.05	13.05	21.375	60.5	67.573
1	4	6779	1	1	37.75	19.9	12.9	20.45	64.1	66.594	21.3	12.7	21.55	58.2	67.622	20.6	12.8	21	61.15	67.108
1	4	6779	1	2	37.5	20.3	12.9	20.8	62.6	66.944	20.7	12.4	20.8	59.3	66.764	20.5	12.65	20.8	60.95	66.854
1	4	6779	1	3	37.625	20.1	12.7	20.55	62.5	66.622	20.4	12.2	20.45	59.6	66.342	20.25	12.45	20.5	61.05	66.482
1	4	6779	1	4	37.625	18.7	11.9	18.8	64.9	64.584	20.1	12.2	20.35	60.6	66.242	19.4	12.05	19.575	62.75	65.413
1	4	6779	1	5	37.625	17.2	11.1	16.35	67.4	61.846	19.9	12.1	21.5	61.1	67.356	18.55	11.6	18.925	64.25	64.601
1	4	6779	1	6	37.5	24.8	15.7	29.4	57.3	76.552	21.2	12.5	25.05	57.9	71.05	23	14.1	27.225	57.6	73.801
1	4	6779	1	7	37.625	30.9	18.3	35.9	47.1	83.988	24.3	13.7	29.5	51.9	75.932	27.6	16	32.7	49.5	79.96
1	4	6779	1	8	37.625	32.3	17.4	35.4	41.1	83.164	28	14.2	31.35	43.1	77.962	30.15	15.8	33.375	42.1	80.563
1	4	6779	1	9	37.625	32.7	16.2	35.3	37.4	82.632	31.1	14.2	33.25	35.9	79.862	31.9	15.2	34.275	36.65	81.247
1	4	6779	1	10	37.875	32.7	15.6	35.2	36	82.316	33.8	15.6	35.85	33.8	82.966	33.25	15.6	35.525	34.9	82.641
1	4	6779	1	11	37.875	32.8	15.4	35.05	35.2	82.094	35	15.4	35.35	31.3	82.394	33.9	15.4	35.2	33.25	82.244
1	4	6779	1	12	37.75	33.4	15.9	35.1	35.3	82.324	33	14.8	33.85	33.5	80.678	33.2	15.35	34.475	34.4	81.501
1	4	6779	1	13	37.875	33.9	15.7	34.7	33.9	81.852	31.6	14.2	33	35	79.612	32.75	14.95	33.85	34.45	80.732
1	4	6779	1	14	38.125	33.7	15.3	34.6	33.4	81.608	31.7	14.6	34.25	35.7	81.006	32.7	14.95	34.425	34.55	81.307
1	4	6779	1	15	38.25	32.3	14.8	33.45	34.9	80.278	29.7	14.2	32.1	38.9	78.712	31	14.5	32.775	36.9	79.495
1	4	6779	1	16	38.375	25.5	11.9	24.7	42.7	70.484	25.6	14.3	26.45	49.7	73.098	25.55	13.1	25.575	46.2	71.791
1	4	6779	1	17	38.25	19.4	10.1	18.9	54.9	64.036	21.2	13.5	23.15	61.5	69.51	20.3	11.8	21.025	58.2	66.773
1	4	6779	1	18	38.375	17.6	9.7	18.25	60.2	63.242	20	12.8	20.9	63.5	67.008	18.8	11.25	19.575	61.85	65.125
1	4	6779	1	19	38.5	18.2	10.4	18.15	60.4	63.394	19.2	12.9	20.05	67.1	66.194	18.7	11.65	19.1	63.75	64.794
1	4	6779	1	20	38.25	17.4	10.2	17.4	62.8	62.572	19.5	12.2	20.45	63	66.342	18.45	11.2	18.925	62.9	64.457
1	4	6779	1	21	37.875	18.1	10.6	18.05	61.8	63.366	19.8	11.9	20.75	60.7	66.534	18.95	11.25	19.4	61.25	64.95
1	4	6779	1	22	37.75	18.6	11	18.8	61.6	64.26	19.4	11.5	19.8	60.6	65.44	19	11.25	19.3	61.1	64.85
1	4	6779	1	23	38.125	18.9	11.4	19.2	61.9	64.804	19.8	11.6	20.4	59.3	66.076	19.35	11.5	19.8	60.6	65.44
1	4	6779	1	24	37.75	18.1	10.9	17.4	63.1	62.824	19.3	11.1	21.1	59.4	66.596	18.7	11	19.25	61.25	64.71
1	4	6779	1	1	37.5	16.5	10.1	15.3	66.2	60.436	18.8	11.1	20.85	60.9	66.346	17.65	10.6	18.075	63.55	63.391
1	4	6779	1	2	38	17.2	10.8	18.4	66.2	63.788	19	11.5	19.5	61.9	65.14	18.1	11.15	18.95	64.05	64.464
1	4	6779	1	3	37.5	15.3	9.8	14.45	69.7	59.478	18.2	11.3	21.15	64.4	66.718	16.75	10.55	17.8	67.05	63.098
1	4	6779	1	4	37.875	18.1	11.8	19.6	66.7	65.348	17.5	11.5	17.55	68.2	63.19	17.8	11.65	18.575	67.45	64.269
1	4	6779	1	5	37.625	16.4	10.7	16.3	69	61.652	17.7	11.4	18.6	66.9	64.204	17.05	11.05	17.45	67.95	62.928
1	4	6779	1	6	37.375	24.9	16.3	29.85	58.9	77.218	17.8	12.2	23.2	69.8	69.092	21.35	14.25	26.525	64.35	73.155
1	4	6779	1	7	37.25	31.4	18.6	36.6	46.7	84.796	23.9	13.6	29.95	52.6	76.346	27.65	16.1	33.275	49.65	80.571
1	4	6779	1	8	37.375	33	18.2	36.55	41.7	84.602	27	15	30.25	48	77.15	30	16.6	33.4	44.85	80.876
1	4	6779	1	9	37.5	33.4	17.1	36.25	38	83.906	31.4	16.4	34.4	40.8	81.804	32.4	16.75	35.325	39.4	82.855
1	4	6779	1	10	37.875	33.9	16.8	36.5	36.2	84.048	35.1	15.3	36.3	30.9	83.308	34.5	16.05	36.4	33.55	83.678
1	4	6779	1	11	37.5	33.8	16.9	35.75	36.7	83.334	36.3	16.5	39.5	31.1	86.94	35.05	16.7	37.625	33.9	85.137
1	4	6779	1	12	37.125	35.8	16.7	38.1	32.4	85.612	32.6	14	36.95	32.6	83.49	34.2	15.35	37.525	32.5	84.551
1	4	6779	1	13	37.375	35.9	16.4	39.65	31.7	87.054	32.1	13.9	36.1	33.4	82.604	34	15.15	37.875	32.55	84.829
1	4	6779	1	14	37.25	35.3	16.3	39.05	32.6	86.418	32.8	14.6	36.1	33.6	82.856	34.05	15.45	37.575	33.1	84.637
1	4	6779	1	15	37.375	34.5	16.6	36.4	34.6	83.876	29.6	13.9	32.65	38.4	79.154	32.05	15.25	34.525	36.5	81.515
1	4	6779	1	16	37.75	29.6	15	30.2	41.3	77.1	25.6	13.7	26.3	47.8	72.732	27.6	14.35	28.25	44.55	74.916
1	4	6779	1	17	37.875	23.9	13	24.2	50.5	70.38	21.6	13.5	22.2	60.3	68.56	22.75	13.25	23.2	55.4	69.47
1	4	6779	1	18	38.125	21.7	12.2	21.05	54.8	66.942	19.3	12.8	21	66.3	67.108	20.5	12.5	21.025	60.55	67.025
1	4	6779	1	19	38	19.2	11.8	19.9	62.6	65.648	20.4	12.4	22.35	60.3	68.314	19.8	12.1	21.125	61.45	66.981
1	4	6779	1	20	38.125	19	12.1	19.35	64.3	65.206	21.4	12.2	23.25	55.8	69.142	20.2	12.15	21.3	60.05	67.174
1	4	6779	1	21	38.25	19.2	12.6	20	65.7	66.036	21.6	12.2	22.85	55.4	68.742	20.4	12.4	21.425	60.55	67.389
1	4	6779	1	22	37.625	22	14.8	22.35	64	69.178	21.6	12.3	22.85	55.5	68.778	21.8	13.55	22.6	59.75	68.978
1	4	6779	1	23	38	20.8	15.6	21.35	72.4	68.466	21.4	12.3	22	56.3	67.928	21.1	13.95	21.675	64.35	68.197
1	4	6779	1	24	38.125	20.4	15.8	21.15	75.3	68.338	21.1	12.1	21.45	56.6	67.306	20.75	13.95	21.3	65.95	67.822
1	4	6779	1	1	38	20.2	15.9	20.85	76.6	68.074	20.7	12	21.2	57.8	67.02	20.45	13.95	21.025	67.2	67.547
1	4	6779	1	2	37.875	18.4	15.4	18.2	82.7	65.244	20	11.7	21.45	59.1	67.162	19.2	13.55	19.825	70.9	66.203
1	4	6779	1	3	37.625	18	15.1	18.6	83.2	65.536	19.9	11.5	20.35	58.5	65.99	18.95	13.3	19.475	70.85	65.763
1	4	6779	1	4	37.625	17.6	14.8	18.3	83.9	65.128	19.6	11.5	20	59.5	65.64	18.6	13.15	19.15	71.7	65.384
1	4	6779	1	5	37.375	16.7	14.1	17.35	84.8	63.926	18.9	11.2	19.3	61.3	64.832	17.8	12.65	18.325	73.05	64.379
1	4	6779	1	6	37.375	16.4	13.7	17.15	84.3	63.582	20.4	11.8	20.85	57.8	66.598	18.4	12.75	19	71.05	65.09
1	4	6779	1	7	36.875	16.9	14.1	18.15	83.6	64.726	23.9	13.6	24.05	52.6	70.446	20.4	13.85	21.1	68.1	67.586
1	4	6779	1	8	37	19.7	14.9	22.15	73.9	69.014	28.2	14.6	29.45	43.5	76.206	23.95	14.75	25.8	58.7	72.61
1	4	6779	1	9	37	19.9	14.9	22.3	73	69.164	31.3	15.1	32.6	37.8	79.536	25.6	15	27.45	55.4	74.35
1	4	6779	1	10	37.25	20.2	14.9	22.2	71.8	69.064	34.1	14.7	35.05	31.3	81.842	27.15	14.8	28.625	51.55	75.453
1	4	6779	1	11	37.625	19.6	14.5	20.9	72.7	67.62	35.3	15.7	35.4	31.3	82.552	27.45	15.1	28.15	52	75.086
1	4	6779	1	12	38	20.3	14.4	22.75	68.9	69.434	33.3	14.4	34.6	32.1	81.284	26.8	14.4	28.675	50.5	75.359
1	4	6779	1	13	38.25	19.2	13.7	21.4	70.7	67.832	32.5	13.8	33.5	32.4	79.968	25.85	13.75	27.45	51.55	73.9
1	4	6779	1	14	38.625	19.1	13.3	21.15	69.5	67.438	32.8	14.3	33.65	32.9	80.298	25.95	13.8	27.4	51.2	73.868
1	4	6779	1	15	38.875	25.2	15.7	28.3	56	75.452	30.3	13.1	31.45	35.1	77.666	27.75	14.4	29.875	45.55	76.559
1	4	6779	1	16	39.125	16.4	10.7	16.8	69.1	62.152	27.1	12	27.55	39.3	73.37	21.75	11.35	22.175	54.2	67.761
1	4	6779	1	17	39.25	13.1	8.7	13.3	75.1	57.932	21.3	12.5	22.8	57.4	68.8	17.2	10.6	18.05	66.25	63.366
1	4	6779	1	18	39	12.4	8.5	12.45	77.3	57.01	20.1	12.8	21.7	63.1	67.808	16.25	10.65	17.075	70.2	62.409
1	4	6779	1	19	38.625	12.2	8.5	12.65	78.6	57.21	20	11.9	21.2	59.8	66.984	16.1	10.2	16.925	69.2	62.097
1	4	6779	1	20	38.25	12	8.6	12.55	79.8	57.146	19.8	11.2	21.25	57.8	66.782	15.9	9.9	16.9	68.8	61.964
1	4	6779	1	21	38.125	12	8.7	12.45	80.3	57.082	19.2	11.8	20.4	62.4	66.148	15.6	10.25	16.425	71.35	61.615
1	4	6779	1	22	38.25	12.1	8.9	12.8	81.2	57.504	17.9	11.5	18.85	66.3	64.49	15	10.2	15.825	73.75	60.997
1	4	6779	1	23	38	13.2	10.3	14	82.7	59.208	18.4	11.1	19	62.8	64.496	15.8	10.7	16.5	72.75	61.852
1	4	6779	1	24	37.875	13.1	10.2	13.55	83	58.722	17.9	11.3	18.75	65.4	64.318	15.5	10.75	16.15	74.2	61.52
1	4	6779	1	1	38.125	12.9	10.1	13.45	83.6	58.586	17.1	11.1	17.8	67.8	63.296	15	10.6	15.625	75.7	60.941
1	4	6779	1	2	37.875	12.7	10.1	13.15	84.2	58.286	18.5	11.2	19.25	62.7	64.782	15.6	10.65	16.2	73.45	61.534
1	4	6779	1	3	37.75	12.4	9.8	12.8	84.5	57.828	17.3	11	18.1	66.9	63.56	14.85	10.4	15.45	75.7	60.694
1	4	6779	1	4	37.5	11.8	9.3	12.3	85	57.148	18.8	10.9	19.55	60.4	64.974	15.3	10.1	15.925	72.7	61.061
1	4	6779	1	5	37.25	12.1	9.6	12.65	84.9	57.606	18.6	10.8	19.15	60.8	64.538	15.35	10.2	15.9	72.85	61.072
1	4	6779	1	6	37.125	17.5	13.6	20.9	77.9	67.296	19.3	11.7	20.75	61.8	66.462	18.4	12.65	20.825	69.85	66.879
1	4	6779	1	7	37.125	22.7	15.7	27.35	65	74.502	23.6	14	24.95	55.2	71.49	23.15	14.85	26.15	60.1	72.996
1	4	6779	1	8	36.875	27	16.9	32.65	54.3	80.234	27.8	14.4	29.9	44.1	76.584	27.4	15.65	31.275	49.2	78.409
1	4	6779	1	9	36.75	29.5	16.8	35	46.6	82.548	31.1	14.8	35.65	37.3	82.478	30.3	15.8	35.325	41.95	82.513
1	4	6779	1	10	37.125	32.8	17.8	37.55	41.2	85.458	34.3	15.6	38.9	32.8	86.016	33.55	16.7	38.225	37	85.737
1	4	6779	1	11	37.375	33.8	17.3	37.8	37.6	85.528	35.6	16.2	39.15	31.7	86.482	34.7	16.75	38.475	34.65	86.005
1	4	6779	1	12	37.5	36.2	18.4	40.15	35.4	88.274	32.8	14.7	36.7	33.8	83.492	34.5	16.55	38.425	34.6	85.883
1	4	6779	1	13	37.625	37.8	19	41.95	33.7	90.29	31.3	14.1	34.3	35.4	80.876	34.55	16.55	38.125	34.55	85.583
1	4	6779	1	14	37.625	32.8	16.6	34.6	38.1	82.076	32.7	14.3	35.25	33.1	81.898	32.75	15.45	34.925	35.6	81.987
1	4	6779	1	15	37.625	26.9	14.8	28	47.5	74.828	29.6	13.2	29.75	36.8	76.002	28.25	14	28.875	42.15	75.415
1	4	6779	1	16	38	22.9	13.5	23.05	55.6	69.41	26	13.1	26.8	45.1	73.016	24.45	13.3	24.925	50.35	71.213
1	4	6779	1	17	38	18.8	11.6	18.15	63.2	63.826	21.3	13.5	22.45	61.3	68.81	20.05	12.55	20.3	62.25	66.318
1	4	6779	1	18	38.125	18.4	11.6	18.85	64.7	64.526	19.7	12.6	20.25	63.8	66.286	19.05	12.1	19.55	64.25	65.406
1	4	6779	1	19	38	17.9	11.6	18.25	66.8	63.926	20.2	12.9	20.85	63.1	66.994	19.05	12.25	19.55	64.95	65.46
1	4	6779	1	20	37.875	18	12.1	18.85	68.6	64.706	20.3	12.3	20.4	60.2	66.328	19.15	12.2	19.625	64.4	65.517
1	4	6779	1	21	37.875	18	12.2	18.4	69.3	64.292	19.5	11.5	20	60	65.64	18.75	11.85	19.2	64.65	64.966
1	4	6779	1	22	37.875	17.6	12.2	17.9	70.7	63.792	18.7	12.1	19.2	65.7	65.056	18.15	12.15	18.55	68.2	64.424
1	4	6779	1	23	38	17.7	12.5	18.25	72	64.25	18.3	12	18.45	67	64.27	18	12.25	18.35	69.5	64.26
1	4	6779	1	24	38	17.4	12.6	17.6	73.8	63.636	17.2	11.6	17.9	69.9	63.576	17.3	12.1	17.75	71.85	63.606
1	4	6779	1	1	37.875	17	12.7	17.25	75.8	63.322	17.3	11.6	17.8	69.5	63.476	17.15	12.15	17.525	72.65	63.399
1	4	6779	1	2	37.875	16.1	12.1	16.15	77.2	62.006	18	11.3	18.55	65.1	64.118	17.05	11.7	17.35	71.15	63.062
1	4	6779	1	3	37.75	16.3	12.7	16.5	79.7	62.572	18.6	11.1	19.1	61.7	64.596	17.45	11.9	17.8	70.7	63.584
1	4	6779	1	4	37.625	16.5	13.2	17.15	81	63.402	19.3	10.6	19.3	57.1	64.616	17.9	11.9	18.225	69.05	64.009
1	4	6779	1	5	37.5	16.5	13.2	16.85	81	63.102	19.3	10.5	19.55	57	64.83	17.9	11.85	18.2	69	63.966
1	4	6779	1	6	37.25	21.2	16.4	23.8	74.3	71.204	20	12	21.45	60.2	67.27	20.6	14.2	22.625	67.25	69.237
1	4	6779	1	7	37.25	26.6	18.4	30.5	60.8	78.624	23.6	13.9	26.9	54.7	73.404	25.1	16.15	28.7	57.75	76.014
1	4	6779	1	8	37.5	29.7	19.2	33.5	53.4	81.912	28.2	14.8	30.45	44.3	77.278	28.95	17	31.975	48.85	79.595
1	4	6779	1	9	37.375	32.2	20.3	35.9	49.8	84.708	32.3	15.3	35.25	36	82.258	32.25	17.8	35.575	42.9	83.483
1	4	6779	1	10	37.25	32.7	20.3	35.6	48.3	84.408	32.8	15.1	35.35	34.6	82.286	32.75	17.7	35.475	41.45	83.347
1	4	6779	1	11	37.625	32.4	20.1	36.1	48.6	84.836	34.4	15	36.9	31.4	83.8	33.4	17.55	36.5	40	84.318
1	4	6779	1	12	37.75	40	22.7	47.4	37.5	97.072	32.2	14.3	35.1	33.9	81.748	36.1	18.5	41.25	35.7	89.41
1	4	6779	1	13	38	39	19.9	43.3	33.4	91.964	31.6	13.8	32.55	34	79.018	35.3	16.85	37.925	33.7	85.491
1	4	6779	1	14	38.25	39.3	18.8	43.6	30.7	91.868	32.7	14.3	35.3	33.1	81.948	36	16.55	39.45	31.9	86.908
1	4	6779	1	15	38.5	36.9	17.4	40.1	31.9	87.864	29.2	13.5	29.85	38.4	76.21	33.05	15.45	34.975	35.15	82.037
1	4	6779	1	16	38.375	24.1	12.5	23.5	48.4	69.5	25.7	13.4	26.25	46.8	72.574	24.9	12.95	24.875	47.6	71.037
1	4	6779	1	17	38.25	18.2	11.1	17.8	63.6	63.296	21.3	13.9	24.85	63.1	71.354	19.75	12.5	21.325	63.35	67.325
1	4	6779	1	18	38.375	18.7	12	20.45	65.1	66.27	20.5	12.7	22.4	61.2	68.472	19.6	12.35	21.425	63.15	67.371
1	4	6779	1	19	38.5	18.7	12	19.2	65.3	65.02	20.3	12.5	22.15	61	68.15	19.5	12.25	20.675	63.15	66.585
1	4	6779	1	20	38.5	19.2	12.9	20.1	67	66.244	20.3	12.1	21.75	59.3	67.606	19.75	12.5	20.925	63.15	66.925
1	4	6779	1	21	38	20.1	14	21.2	68.1	67.74	19.5	11.9	20.3	61.6	66.084	19.8	12.95	20.75	64.85	66.912
1	4	6779	1	22	37.875	20.5	14.7	21.65	69.5	68.442	20.4	11.7	21.05	57.6	66.762	20.45	13.2	21.35	63.55	67.602
1	4	6779	1	23	38.125	20	14.5	20.4	70.9	67.12	18.4	11.7	19.6	65.1	65.312	19.2	13.1	20	68	66.216
1	4	6779	1	24	37.875	20.7	15.1	21.55	70.4	68.486	21.3	11.9	21.9	55.2	67.684	21	13.5	21.725	62.8	68.085
1	4	6779	1	1	37.75	20.2	15	20.45	72.3	67.35	21	11.7	22.2	55.3	67.912	20.6	13.35	21.325	63.8	67.631
1	4	6779	1	2	37.75	18.2	14	18.3	76.6	64.84	19.1	11.2	20.2	60.4	65.732	18.65	12.6	19.25	68.5	65.286
1	4	6779	1	3	37.875	17.6	13.8	18.4	78.5	64.868	18	11.3	19.15	65	64.718	17.8	12.55	18.775	71.75	64.793
1	4	6779	1	4	37.75	18.3	14.4	19.25	78.3	65.934	18.4	11.1	18.95	62.8	64.446	18.35	12.75	19.1	70.55	65.19
1	4	6779	1	5	37.625	19.1	15.1	19.95	78	66.886	18.8	11	19.15	60.7	64.61	18.95	13.05	19.55	69.35	65.748
1	4	6779	1	6	37.25	21	16.8	23.35	77.1	70.898	19.3	11.6	19.8	61.1	65.476	20.15	14.2	21.575	69.1	68.187
1	4	6779	1	7	37.125	24.1	18.5	26.85	71.2	75.01	24.3	13.3	26.3	50.4	72.588	24.2	15.9	26.575	60.8	73.799
[truncated: 6,358 more rows]
